# Supplementary material for: catena-Poly[[diaqua­zinc(II)]-μ-4,4′-(methyl­enedioxy)­dibenzoato]
Source: Acta Crystallogr Sect E Struct Rep Online. 2009 Mar 6;65(Pt 4):m360. doi: 10.1107/S1600536809006965 (PMC2969040; doi:10.1107/S1600536809006965)
Supplement: Supplementary file 1 [file e-65-0m360-sup1.cif]

##############################################################################
###                                                                        ###
###        Electronic paper (Acta Crystallographica Section E)             ###
###                                                                        ###
##############################################################################
#                                                                            #
# This CIF contains the data in a paper accepted for publication in Acta     #
# Crystallographica Section E. It conforms to the requirements of Notes      #
# for Authors for Section E, and has been peer reviewed under the auspices   #
# of the IUCr Commission on Journals.                                        #
#                                                                            #
# Full details of the Crystallographic Information File format               #
# are given in the paper "The Crystallographic Information File (CIF):       #
# a New Standard Archive File for Crystallography" by S. R. Hall, F. H.      #
# Allen and I. D. Brown [Acta Cryst. (1991), A47, 655-685].                  #
#                                                                            #
# The current version of the core CIF dictionary is obtainable from          #
# ftp://ftp.iucr.org/pub/cif_core.dic. The current version number is 2.4.    #
#                                                                            #
# Software is freely available for graphical display of the structure(s) in  #
# this CIF.  For information consult the CIF home page http://www.iucr.org/  #
# cif/home.html                                                              #
#                                                                            #
# This file may be used for bona fide research purposes within the           #
# scientific community so long as proper attribution is given to the journal # 
# article from which it was obtained.                                        #
#                                                                            #
##############################################################################
                                             
data_I
_audit_creation_method     SHELXL-97
_chemical_name_systematic
;
<i>catena</i>-Poly[[diaquazinc(II)]-\m-4,4'-(methylenedioxy)dibenzoato]
;
_chemical_name_common     ?
_chemical_formula_moiety     'C15 H14 O8 Zn'
_chemical_formula_sum     'C15 H14 O8 Zn'
_chemical_formula_iupac     '[Zn (C15 H10 O6) (H2 O)2]'
_chemical_formula_weight     387.63
_chemical_melting_point     ?
_symmetry_cell_setting     monoclinic
_symmetry_space_group_name_H-M     'P 2/c'
_symmetry_space_group_name_Hall     '-P 2yc'
loop_
    _symmetry_equiv_pos_as_xyz
    'x, y, z'
    '-x, y, -z+1/2'
    '-x, -y, -z'
    'x, -y, z-1/2'
_cell_length_a     13.4960(10)
_cell_length_b     4.9310(10)
_cell_length_c     12.3570(10)
_cell_angle_alpha     90.000
_cell_angle_beta     113.3520(10)
_cell_angle_gamma     90.000
_cell_volume     755.0(2)
_cell_formula_units_Z     2
_cell_measurement_reflns_used     3185
_cell_measurement_theta_min     2.13
_cell_measurement_theta_max     27.42
_cell_measurement_temperature     293(2)
_exptl_crystal_description     block
_exptl_crystal_colour     colourless
_exptl_crystal_size_max     0.21
_exptl_crystal_size_mid     0.19
_exptl_crystal_size_min     0.15
_exptl_crystal_density_diffrn     1.705
_exptl_crystal_density_meas     ?
_exptl_crystal_density_method     'not measured'
_exptl_crystal_F_000     396
_exptl_absorpt_coefficient_mu     1.669
_exptl_absorpt_correction_type     'multi-scan'
_exptl_absorpt_process_details     '(ABSCOR; Higashi, 1995)'
_exptl_absorpt_correction_T_min     0.7072
_exptl_absorpt_correction_T_max     0.7796
_exptl_special_details
;
;
_diffrn_ambient_temperature     293(2)
_diffrn_radiation_type     MoK\a
_diffrn_radiation_wavelength     0.71069
_diffrn_radiation_source     'fine-focus sealed tube'
_diffrn_radiation_monochromator     graphite
_diffrn_measurement_device_type     'Rigaku R-AXIS RAPID'
_diffrn_measurement_method     \w
_diffrn_detector_area_resol_mean     10
_diffrn_reflns_number     4318
_diffrn_reflns_av_R_equivalents     0.0267
_diffrn_reflns_av_sigmaI/netI     0.0316
_diffrn_reflns_theta_min     3.29
_diffrn_reflns_theta_max     27.48
_diffrn_reflns_theta_full     25.00
_diffrn_measured_fraction_theta_max     0.973
_diffrn_measured_fraction_theta_full     0.993
_diffrn_reflns_limit_h_min     -10
_diffrn_reflns_limit_h_max     17
_diffrn_reflns_limit_k_min     -6
_diffrn_reflns_limit_k_max     5
_diffrn_reflns_limit_l_min     -15
_diffrn_reflns_limit_l_max     15
_diffrn_standards_number     156
_diffrn_standards_interval_count     ?
_diffrn_standards_interval_time     10
_diffrn_standards_decay_%     0
_refine_special_details
;
Refinement of <i>F</i>^2^ against ALL reflections. The weighted <i>R</i>-factor
<i>wR</i> and goodness of fit <i>S</i> are based on <i>F</i>^2^, conventional
<i>R</i>-factors <i>R</i> are based on <i>F</i>, with <i>F</i> set to zero for
negative <i>F</i>^2^. The threshold expression of <i>F</i>^2^ >
\s(<i>F</i>^2^) is used only for calculating <i>R</i>-factors(gt) <i>etc</i>.
and is not relevant to the choice of reflections for refinement.
<i>R</i>-factors based on <i>F</i>^2^ are statistically about twice as large
as those based on <i>F</i>, and <i>R</i>- factors based on ALL data will be
even larger.
;
_reflns_number_total     1696
_reflns_number_gt     1461
_reflns_threshold_expression     I>2\s(I)
_refine_ls_structure_factor_coef     Fsqd
_refine_ls_matrix_type     full
_refine_ls_R_factor_all     0.0396
_refine_ls_R_factor_gt     0.0319
_refine_ls_wR_factor_gt     0.0706
_refine_ls_wR_factor_ref     0.0752
_refine_ls_goodness_of_fit_ref     1.056
_refine_ls_restrained_S_all     1.056
_refine_ls_number_reflns     1696
_refine_ls_number_parameters     118
_refine_ls_number_restraints     0
_refine_ls_hydrogen_treatment     mixed
_refine_ls_weighting_scheme     calc
_refine_ls_weighting_details
         'calc w=1/[\s^2^(Fo^2^)+(0.0304P)^2^+0.2993P] where P=(Fo^2^+2Fc^2^)/3'
_atom_sites_solution_hydrogens     geom
_atom_sites_solution_primary     direct
_atom_sites_solution_secondary     difmap
_refine_ls_shift/su_max     0.000
_refine_ls_shift/su_mean     0.000
_refine_diff_density_max     0.245
_refine_diff_density_min     -0.303
_refine_ls_extinction_method     none
_refine_ls_extinction_coef     ?
loop_
    _atom_type_symbol
    _atom_type_description
    _atom_type_scat_dispersion_real
    _atom_type_scat_dispersion_imag
    _atom_type_scat_source
    'C' 'C' 0.0033 0.0016
                         'International Tables Vol C Tables 4.2.6.8 and 6.1.1.4'
    'H' 'H' 0.0000 0.0000
                         'International Tables Vol C Tables 4.2.6.8 and 6.1.1.4'
    'N' 'N' 0.0061 0.0033
                         'International Tables Vol C Tables 4.2.6.8 and 6.1.1.4'
    'O' 'O' 0.0106 0.0060
                         'International Tables Vol C Tables 4.2.6.8 and 6.1.1.4'
    'Zn' 'Zn' 0.2839 1.4301
                         'International Tables Vol C Tables 4.2.6.8 and 6.1.1.4'
_computing_data_collection     'PROCESS-AUTO (Rigaku, 1998)'
_computing_cell_refinement     'PROCESS-AUTO (Rigaku, 1998)'
_computing_data_reduction     'PROCESS-AUTO (Rigaku, 1998)'
_computing_structure_solution     'SHELXS97 (Sheldrick, 2008)'
_computing_structure_refinement     'SHELXL97 (Sheldrick, 2008)'
_computing_molecular_graphics     'SHELXTL-Plus (Sheldrick, 2008)'
_computing_publication_material     'SHELXL97 (Sheldrick, 2008)'
loop_
    _atom_site_type_symbol
    _atom_site_label
    _atom_site_fract_x
    _atom_site_fract_y
    _atom_site_fract_z
    _atom_site_U_iso_or_equiv
    _atom_site_adp_type
    _atom_site_calc_flag
    _atom_site_refinement_flags
    _atom_site_occupancy
    _atom_site_disorder_assembly
    _atom_site_disorder_group
    Zn Zn1 0.0000 0.02532(7) 0.2500 0.03611(14) Uani d S 1 . .
    O O3 0.48509(13) 1.0388(3) 0.65056(14) 0.0430(4) Uani d . 1 . .
    O O4 0.06484(17) -0.2446(4) 0.17945(17) 0.0484(5) Uani d . 1 . .
    O O2 0.07014(13) 0.2515(3) 0.46679(14) 0.0420(4) Uani d . 1 . .
    O O1 0.12200(13) 0.2746(3) 0.31887(13) 0.0406(4) Uani d . 1 . .
    C C5 0.39531(18) 0.8759(5) 0.60267(19) 0.0351(5) Uani d . 1 . .
    C C7 0.22564(18) 0.6856(4) 0.58165(19) 0.0356(5) Uani d . 1 . .
    H H7 0.1685 0.6754 0.6055 0.043 Uiso calc R 1 . .
    C C1 0.13275(18) 0.3401(4) 0.42419(18) 0.0331(5) Uani d . 1 . .
    C C8 0.5000 1.1980(7) 0.7500 0.0451(8) Uani d S 1 . .
    H H8A 0.4375 1.3138 0.7330 0.054 Uiso calc PR 0.50 . .
    H H8B 0.5625 1.3138 0.7670 0.054 Uiso calc PR 0.50 . .
    C C2 0.22362(18) 0.5269(4) 0.48823(19) 0.0328(5) Uani d . 1 . .
    C C6 0.31099(19) 0.8591(5) 0.6403(2) 0.0379(5) Uani d . 1 . .
    H H6 0.3119 0.9624 0.7037 0.046 Uiso calc R 1 . .
    C C3 0.3096(2) 0.5481(5) 0.4528(2) 0.0434(6) Uani d . 1 . .
    H H3 0.3092 0.4453 0.3896 0.052 Uiso calc R 1 . .
    C C4 0.3942(2) 0.7180(5) 0.5100(2) 0.0447(6) Uani d . 1 . .
    H H4 0.4515 0.7273 0.4863 0.054 Uiso calc R 1 . .
    H H2 0.069(3) -0.244(7) 0.110(3) 0.100(13) Uiso d . 1 . .
    H H1 0.085(2) -0.374(6) 0.210(2) 0.046(8) Uiso d . 1 . .
loop_
    _atom_site_aniso_label
    _atom_site_aniso_U_11
    _atom_site_aniso_U_22
    _atom_site_aniso_U_33
    _atom_site_aniso_U_12
    _atom_site_aniso_U_13
    _atom_site_aniso_U_23
    Zn1 0.0455(2) 0.0276(2) 0.0380(2) 0.000 0.01943(18) 0.000
    O3 0.0416(9) 0.0491(10) 0.0364(9) -0.0115(8) 0.0132(7) 0.0005(7)
    O4 0.0832(14) 0.0311(10) 0.0397(10) 0.0128(9) 0.0338(10) 0.0040(8)
    O2 0.0471(9) 0.0448(9) 0.0359(9) -0.0096(8) 0.0183(7) 0.0003(7)
    O1 0.0538(10) 0.0371(9) 0.0338(9) -0.0057(8) 0.0205(8) -0.0074(7)
    C5 0.0361(12) 0.0332(11) 0.0337(12) -0.0026(10) 0.0114(10) 0.0052(10)
    C7 0.0367(12) 0.0370(12) 0.0370(12) -0.0021(10) 0.0189(10) -0.0009(10)
    C1 0.0404(12) 0.0269(10) 0.0293(11) 0.0039(9) 0.0110(10) 0.0010(9)
    C8 0.045(2) 0.0317(17) 0.051(2) 0.000 0.0109(16) 0.000
    C2 0.0379(12) 0.0304(11) 0.0301(11) -0.0009(9) 0.0135(9) 0.0015(9)
    C6 0.0445(13) 0.0378(12) 0.0338(12) -0.0033(10) 0.0179(11) -0.0055(10)
    C3 0.0488(14) 0.0483(14) 0.0398(13) -0.0055(12) 0.0246(12) -0.0078(11)
    C4 0.0447(14) 0.0506(14) 0.0483(14) -0.0037(12) 0.0285(12) -0.0033(12)
_geom_special_details
;
All e.s.d.'s (except the e.s.d. in the dihedral angle between two l.s. planes)
are estimated using the full covariance matrix. The cell e.s.d.'s are taken
into account individually in the estimation of e.s.d.'s in distances, angles
and torsion angles; correlations between e.s.d.'s in cell parameters are only
used when they are defined by crystal symmetry. An approximate (isotropic)
treatment of cell e.s.d.'s is used for estimating e.s.d.'s involving l.s.
planes.
;
loop_
    _geom_bond_atom_site_label_1
    _geom_bond_atom_site_label_2
    _geom_bond_site_symmetry_2
    _geom_bond_distance
    _geom_bond_publ_flag
    Zn1 O1 . 1.9582(18) yes
    Zn1 O1 2 1.9582(18) ?
    Zn1 O4 . 1.975(2) yes
    Zn1 O4 2 1.975(2) ?
    O3 C5 . 1.377(3) ?
    O3 C8 . 1.404(2) ?
    O4 H2 . 0.88(4) ?
    O4 H1 . 0.74(3) ?
    O2 C1 . 1.239(3) ?
    O1 C1 . 1.292(3) ?
    C5 C4 . 1.380(3) ?
    C5 C6 . 1.392(3) ?
    C7 C2 . 1.386(3) ?
    C7 C6 . 1.387(3) ?
    C7 H7 . 0.9300 ?
    C1 C2 . 1.487(3) ?
    C8 O3 2_656 1.404(2) ?
    C8 H8A . 0.9700 ?
    C8 H8B . 0.9700 ?
    C2 C3 . 1.396(3) ?
    C6 H6 . 0.9300 ?
    C3 C4 . 1.366(3) ?
    C3 H3 . 0.9300 ?
    C4 H4 . 0.9300 ?
loop_
    _geom_angle_atom_site_label_1
    _geom_angle_atom_site_label_2
    _geom_angle_atom_site_label_3
    _geom_angle_site_symmetry_1
    _geom_angle_site_symmetry_3
    _geom_angle
    _geom_angle_publ_flag
    O1 Zn1 O1 . 2 102.26(11) yes
    O1 Zn1 O4 . . 99.87(9) yes
    O1 Zn1 O4 2 . 132.40(8) yes
    O1 Zn1 O4 . 2 132.40(8) ?
    O1 Zn1 O4 2 2 99.87(9) ?
    O4 Zn1 O4 . 2 95.27(13) yes
    C5 O3 C8 . . 119.93(16) ?
    Zn1 O4 H2 . . 130(2) ?
    Zn1 O4 H1 . . 119(2) ?
    H2 O4 H1 . . 111(3) ?
    C1 O1 Zn1 . . 109.52(14) ?
    O3 C5 C4 . . 113.8(2) ?
    O3 C5 C6 . . 126.0(2) ?
    C4 C5 C6 . . 120.2(2) ?
    C2 C7 C6 . . 121.5(2) ?
    C2 C7 H7 . . 119.3 ?
    C6 C7 H7 . . 119.3 ?
    O2 C1 O1 . . 121.1(2) ?
    O2 C1 C2 . . 123.4(2) ?
    O1 C1 C2 . . 115.52(19) ?
    O3 C8 O3 . 2_656 112.0(3) ?
    O3 C8 H8A . . 109.2 ?
    O3 C8 H8A 2_656 . 109.2 ?
    O3 C8 H8B . . 109.2 ?
    O3 C8 H8B 2_656 . 109.2 ?
    H8A C8 H8B . . 107.9 ?
    C7 C2 C3 . . 118.3(2) ?
    C7 C2 C1 . . 122.2(2) ?
    C3 C2 C1 . . 119.5(2) ?
    C7 C6 C5 . . 118.8(2) ?
    C7 C6 H6 . . 120.6 ?
    C5 C6 H6 . . 120.6 ?
    C4 C3 C2 . . 120.8(2) ?
    C4 C3 H3 . . 119.6 ?
    C2 C3 H3 . . 119.6 ?
    C3 C4 C5 . . 120.4(2) ?
    C3 C4 H4 . . 119.8 ?
    C5 C4 H4 . . 119.8 ?
loop_
    _geom_torsion_atom_site_label_1
    _geom_torsion_atom_site_label_2
    _geom_torsion_atom_site_label_3
    _geom_torsion_atom_site_label_4
    _geom_torsion_site_symmetry_1
    _geom_torsion_site_symmetry_2
    _geom_torsion_site_symmetry_3
    _geom_torsion_site_symmetry_4
    _geom_torsion
    _geom_torsion_publ_flag
    O1 Zn1 O1 C1 2 . . . 86.84(14) ?
    O4 Zn1 O1 C1 . . . . -135.58(15) ?
    O4 Zn1 O1 C1 2 . . . -29.01(18) ?
    C8 O3 C5 C4 . . . . -176.2(2) ?
    C8 O3 C5 C6 . . . . 3.1(3) ?
    Zn1 O1 C1 O2 . . . . -1.0(3) ?
    Zn1 O1 C1 C2 . . . . 179.28(14) ?
    C5 O3 C8 O3 . . . 2_656 64.94(16) ?
    C6 C7 C2 C3 . . . . -0.9(3) ?
    C6 C7 C2 C1 . . . . -179.9(2) ?
    O2 C1 C2 C7 . . . . -21.7(3) ?
    O1 C1 C2 C7 . . . . 158.0(2) ?
    O2 C1 C2 C3 . . . . 159.3(2) ?
    O1 C1 C2 C3 . . . . -21.1(3) ?
    C2 C7 C6 C5 . . . . 1.0(3) ?
    O3 C5 C6 C7 . . . . 179.5(2) ?
    C4 C5 C6 C7 . . . . -1.2(3) ?
    C7 C2 C3 C4 . . . . 0.9(4) ?
    C1 C2 C3 C4 . . . . -180.0(2) ?
    C2 C3 C4 C5 . . . . -1.2(4) ?
    O3 C5 C4 C3 . . . . -179.3(2) ?
    C6 C5 C4 C3 . . . . 1.3(4) ?
loop_
    _geom_hbond_atom_site_label_D
    _geom_hbond_atom_site_label_H
    _geom_hbond_atom_site_label_A
    _geom_hbond_site_symmetry_A
    _geom_hbond_distance_DH
    _geom_hbond_distance_HA
    _geom_hbond_distance_DA
    _geom_hbond_angle_DHA
    _geom_hbond_publ_flag
    O4 H1 O1 1_545 0.74(3) 2.13(3) 2.851(3) 167(3) yes
    O4 H2 O2 4 0.88(4) 1.78(4) 2.657(3) 177(4) yes
    C8 H8A Cg3 1_565 0.97 2.97 3.741(3) 137 yes
    C8 H8B Cg3 2_666 0.97 2.97 3.741(3) 137 yes
data_global
_journal_date_recd_electronic     2009-02-23
_journal_date_accepted     2009-02-25
_journal_name_full     'Acta Crystallographica, Section E'
_journal_year     2009
_journal_volume     65
_journal_issue      4
_journal_page_first     m360
_journal_page_last     m360
_journal_paper_category     QM
_journal_coeditor_code     AT2728
_publ_contact_author_name     'Xing Yuan'
_publ_contact_author_address
;
Department of Environment Science,
Northeast Normal University,
Changchun 130024, People's Republic of China
;
_publ_contact_author_email     yuanx@nenu.edu.cn
_publ_contact_author_fax     ?
_publ_contact_author_phone     +86-431-85099169
_publ_section_title
;
<i>catena</i>-Poly[[diaquazinc(II)]-\m-4,4'-(methylenedioxy)dibenzoato]
;
loop_
    _publ_author_name
    _publ_author_address
    'Lei Xu'
;
College of Urban and Environmental Sciences,
Northeast Normal University,
Changchun 130024, People's Republic of China
School of Chemistry and Environmental Engineering,
Changchun University of Science and Technology,
Changchun 130022, People's Republic of China
;
    'Yingna Guo'
;
College of Urban and Environmental Sciences,
Northeast Normal University,
Changchun 130024, People's Republic of China
;
    'Xing Yuan'
;
College of Urban and Environmental Sciences,
Northeast Normal University,
Changchun 130024, People's Republic of China
;
