# Supplementary material for: catena-Poly[[diaqua­zinc(II)]-μ-4,4′-(methyl­enedioxy)­dibenzoato]
Source: Acta Crystallogr Sect E Struct Rep Online. 2009 Mar 6;65(Pt 4):m360. doi: 10.1107/S1600536809006965 (PMC2969040; doi:10.1107/S1600536809006965)
Supplement: Supplementary file 2 [file e-65-0m360-Isup2.hkl]

# 
# h,k,l, Fc-squared, Fo-squared, sigma(Fo-squared) and status flag 
# 
data_I
_shelx_title '                                      I in P2/c' 
_shelx_refln_list_code          4 
_shelx_F_calc_maximum      155.98 
_exptl_crystal_F_000       396.00 
_reflns_d_resolution_high  0.7701 
 
loop_ 
 _symmetry_equiv_pos_as_xyz 
 'x, y, z' 
 '-x, y, -z+1/2' 
 '-x, -y, -z' 
 'x, -y, z-1/2' 
 
_cell_length_a    13.4960 
_cell_length_b     4.9310 
_cell_length_c    12.3570 
_cell_angle_alpha  90.000 
_cell_angle_beta  113.352 
_cell_angle_gamma  90.000 
 
_shelx_F_squared_multiplier     1.000 
 
loop_ 
 _refln_index_h 
 _refln_index_k 
 _refln_index_l 
 _refln_F_squared_calc 
 _refln_F_squared_meas 
 _refln_F_squared_sigma 
 _refln_observed_status 
   2   0   0     5658.74     5391.17     46.66 o 
   3   0   0      998.10      983.42     11.37 o 
   4   0   0      976.85      970.46     12.75 o 
   5   0   0       48.52       57.50      3.87 o 
   6   0   0      394.03      379.06      9.21 o 
   7   0   0       31.46       33.68      3.68 o 
   8   0   0     1037.17     1087.09     35.64 o 
   9   0   0      286.08      269.66      9.58 o 
  10   0   0     1314.68     1332.36     22.87 o 
  11   0   0      164.16      152.75     13.80 o 
  12   0   0       90.29       77.06      7.27 o 
  13   0   0      520.76      526.60     16.43 o 
  14   0   0      114.88      142.90     10.06 o 
   0   1   0     1741.79     1714.13     14.28 o 
   1   1   0       20.00       14.82      1.22 o 
   2   1   0    11508.23    11349.02    158.69 o 
   3   1   0     1842.08     1802.52     12.23 o 
   4   1   0     2822.64     2603.32     18.27 o 
   5   1   0      610.81      557.68      7.14 o 
   6   1   0     2499.17     2500.68     18.17 o 
   7   1   0      557.33      536.95      8.25 o 
   8   1   0     1006.99      978.69     12.13 o 
   9   1   0       21.86       22.00      2.51 o 
  10   1   0      656.29      656.74     11.09 o 
  11   1   0      366.96      367.53     10.54 o 
  12   1   0      347.75      384.39     14.35 o 
  13   1   0       41.41       40.70      7.35 o 
  14   1   0       28.54       27.48      5.56 o 
  15   1   0       60.93       64.69      8.61 o 
   0   2   0      156.81      173.41      4.00 o 
   1   2   0      252.21      279.97      4.07 o 
   2   2   0      150.97      121.89      3.82 o 
   3   2   0     1421.85     1378.53     17.36 o 
   4   2   0     5689.04     5780.66     40.67 o 
   5   2   0     1447.84     1393.32     19.18 o 
   6   2   0     3458.68     3472.62     31.92 o 
   7   2   0      867.40      857.44     18.57 o 
   8   2   0      582.38      549.37     15.59 o 
   9   2   0      583.57      625.19     27.18 o 
  10   2   0      423.32      440.57     15.35 o 
  11   2   0      198.67      217.01     15.60 o 
  12   2   0      152.01      155.77     18.48 o 
  13   2   0       63.96       45.08      7.04 o 
  14   2   0       32.45       42.97     17.09 o 
  15   2   0        0.49        1.65      4.05 o 
   0   3   0     1506.99     1441.82     14.80 o 
   1   3   0     1488.50     1489.84     10.60 o 
   2   3   0     1681.28     1680.26     12.88 o 
   3   3   0       31.79       26.19      3.26 o 
   4   3   0      455.42      454.07     10.30 o 
   5   3   0      478.13      481.80     11.29 o 
   6   3   0      471.46      467.51     13.13 o 
   7   3   0      423.59      454.78     12.51 o 
   8   3   0      846.22      854.17     21.11 o 
   9   3   0      211.62      217.48     26.15 o 
  10   3   0       44.40       44.25      6.71 o 
  11   3   0       77.18       77.81     17.93 o 
  12   3   0       29.41       29.26      8.65 o 
  13   3   0        6.02        5.32      4.21 o 
  14   3   0       59.67       73.85     15.23 o 
   0   4   0     1589.88     1557.33     41.20 o 
   1   4   0     1103.73     1187.07     25.40 o 
   2   4   0      940.00      923.16     13.29 o 
   3   4   0      159.71      165.46      6.88 o 
   4   4   0      464.42      444.66     10.02 o 
   5   4   0       62.13       62.63      5.34 o 
   6   4   0       55.83       53.53      5.36 o 
   7   4   0        3.21       -0.59      2.14 o 
   8   4   0       92.22      108.11      7.98 o 
   9   4   0       67.43       68.33     12.18 o 
  10   4   0       46.73       48.86      7.43 o 
  11   4   0       34.91       19.52      5.85 o 
  12   4   0       50.42       47.01      8.13 o 
   0   5   0        1.31        2.10      4.22 o 
   1   5   0       90.29      105.82     24.62 o 
   2   5   0      339.09      360.62     15.90 o 
   3   5   0       99.80       96.91      9.93 o 
   4   5   0      233.69      220.59     13.82 o 
   5   5   0        5.02        8.17      3.80 o 
   6   5   0      215.93      182.77      8.44 o 
   7   5   0       38.55       32.23      4.30 o 
   8   5   0       21.17       21.90      8.42 o 
   9   5   0        4.48       11.41      3.70 o 
  10   5   0       22.06       14.49      5.66 o 
   0   6   0       38.65       47.69     11.71 o 
   1   6   0        5.73        1.84      4.59 o 
   2   6   0        0.51        2.60      4.03 o 
   3   6   0        4.19        4.08      4.76 o 
   4   6   0       67.39       44.38      8.32 o 
   5   6   0       48.17       53.20     10.51 o 
 -16   1   1        4.31        2.55      4.32 o 
 -15   1   1       16.97       15.58      5.04 o 
 -14   1   1       55.41       40.62      6.35 o 
 -13   1   1        8.66       12.63      5.63 o 
 -12   1   1        0.09       -0.64      2.40 o 
 -11   1   1      187.82      179.31      7.41 o 
 -10   1   1        0.27        0.68      1.18 o 
  -9   1   1      495.35      490.67      8.73 o 
  -8   1   1       89.23       92.63      3.85 o 
  -7   1   1     1032.67     1067.56     11.43 o 
  -6   1   1       88.03      108.99      3.43 o 
  -5   1   1      306.16      287.48      4.65 o 
  -4   1   1      143.87      134.72      3.97 o 
  -3   1   1     2205.78     2259.20     13.38 o 
  -2   1   1     2289.77     2471.80     29.96 o 
  -1   1   1        4.42        7.56      0.91 o 
   0   1   1      914.50     1016.67      8.42 o 
   1   1   1     1029.35     1079.13      9.13 o 
   2   1   1    11749.53    11817.80     62.37 o 
   3   1   1     1463.67     1560.60     22.00 o 
   4   1   1     3289.33     3461.43     76.77 o 
   5   1   1        1.89        3.76      1.44 o 
   6   1   1      333.21      358.58      6.57 o 
   7   1   1      278.52      258.55      6.08 o 
   8   1   1      372.57      387.59      7.87 o 
   9   1   1       96.60      105.06      4.81 o 
  10   1   1      130.20      137.75      5.73 o 
  11   1   1       29.75       21.14      3.44 o 
  12   1   1       54.85       49.94      6.54 o 
  13   1   1       79.88       95.65      9.26 o 
  14   1   1       17.68       11.39      4.66 o 
  15   1   1        2.14        7.15      5.00 o 
 -15   2   1       29.31       15.02      5.65 o 
 -14   2   1        4.55        3.46      3.57 o 
 -13   2   1       59.26       70.51      8.42 o 
 -12   2   1       13.80        6.51      3.52 o 
 -11   2   1       20.15       23.41      6.05 o 
 -10   2   1       57.67       63.22      6.87 o 
  -9   2   1       13.03       13.53      3.42 o 
  -8   2   1      224.14      219.70      9.64 o 
  -7   2   1      341.67      306.60     11.20 o 
  -6   2   1      211.94      210.93      6.23 o 
  -5   2   1     1149.77     1213.74     28.64 o 
  -4   2   1        3.92        6.22      1.54 o 
  -3   2   1      590.84      590.67      9.50 o 
  -2   2   1        1.07        0.67      0.60 o 
  -1   2   1       20.99       21.04      1.17 o 
   0   2   1       56.41       57.15      1.82 o 
   1   2   1       40.56       33.10      2.13 o 
   2   2   1       19.55       14.76      1.30 o 
   3   2   1     3117.87     3228.45     34.14 o 
   4   2   1      137.21      147.27      5.24 o 
   5   2   1       10.31        6.97      1.73 o 
   6   2   1        2.09        3.83      1.07 o 
   7   2   1       95.83      112.12      7.79 o 
   8   2   1       42.92       46.22      6.76 o 
   9   2   1       18.54       20.58      5.21 o 
  10   2   1       81.59       80.08     18.71 o 
  11   2   1       26.92       25.42      5.18 o 
  12   2   1       13.51        7.08      5.08 o 
  13   2   1       23.51       25.09      6.22 o 
  14   2   1       14.06       10.36      5.06 o 
 -14   3   1        3.08        6.51      4.36 o 
 -13   3   1       70.46       76.66      9.57 o 
 -12   3   1      108.64      117.80     19.24 o 
 -11   3   1       71.41       74.87      8.49 o 
 -10   3   1       33.69       31.78      5.68 o 
  -9   3   1       89.96       93.76     10.98 o 
  -8   3   1        3.85        5.28      2.79 o 
  -7   3   1       26.84       33.10      6.05 o 
  -6   3   1       25.47       28.46      3.50 o 
  -5   3   1      146.96      150.90      6.49 o 
  -4   3   1       42.12       55.26      4.10 o 
  -3   3   1      379.96      408.76      8.04 o 
  -2   3   1       16.20       17.69      1.51 o 
  -1   3   1        2.10        2.12      0.74 o 
   0   3   1      220.74      228.19      3.96 o 
   1   3   1     1032.69     1093.70      9.94 o 
   2   3   1      957.42      978.19      9.88 o 
   3   3   1     1422.42     1404.84     18.06 o 
   4   3   1     1182.64     1165.63     25.72 o 
   5   3   1      491.38      498.47     13.17 o 
   6   3   1       67.74       66.62      6.72 o 
   7   3   1       43.89       51.05      6.18 o 
   8   3   1        0.54        2.90      2.82 o 
   9   3   1       47.51       34.94     10.44 o 
  10   3   1       36.79       30.74      8.83 o 
  11   3   1        5.39        3.46      5.92 o 
  12   3   1        6.88        4.29      6.66 o 
  13   3   1        4.90        5.07      4.12 o 
 -12   4   1        2.88        2.77      3.69 o 
 -11   4   1       29.66       22.56      7.52 o 
 -10   4   1      104.11       85.38      9.25 o 
  -9   4   1      150.35      184.79     10.19 o 
  -8   4   1      138.32      134.32      8.24 o 
  -7   4   1      237.86      200.36      9.20 o 
  -6   4   1        2.94        4.45      2.17 o 
  -5   4   1       56.44       49.41      4.28 o 
  -4   4   1      146.15      156.11      6.85 o 
  -3   4   1      108.82      111.86      5.33 o 
  -2   4   1      198.79      211.70      6.34 o 
  -1   4   1      717.90      772.44     20.11 o 
   0   4   1      486.65      496.25     16.06 o 
   1   4   1      274.10      286.51     40.05 o 
   2   4   1       46.44       54.48      3.93 o 
   3   4   1       81.50       81.02      4.86 o 
   4   4   1       11.43       12.33      2.86 o 
   5   4   1      150.56      150.94      7.86 o 
   6   4   1      241.42      245.80     10.09 o 
   7   4   1       17.28       23.10      5.19 o 
   8   4   1      135.95      136.61      8.82 o 
   9   4   1       50.42       60.92      7.97 o 
  10   4   1       15.01       20.86      6.67 o 
  11   4   1        0.50       -0.04      4.36 o 
  12   4   1       20.48       11.66      8.21 o 
 -10   5   1        0.53        0.50      6.23 o 
  -9   5   1       44.50       40.03      5.78 o 
  -8   5   1       73.90       91.03      7.01 o 
  -7   5   1      153.27      141.94     15.14 o 
  -6   5   1      117.86      128.17      7.29 o 
  -5   5   1      327.69      347.07     21.21 o 
  -4   5   1      167.50      149.15     18.36 o 
  -3   5   1      252.09      258.27     14.45 o 
  -2   5   1      117.53      133.87     22.86 o 
  -1   5   1      180.11      184.64     14.28 o 
   0   5   1        5.20        5.26      5.38 o 
   1   5   1      198.77      188.42     19.02 o 
   2   5   1       68.60       66.07      8.27 o 
   3   5   1        6.76        5.69      3.57 o 
   4   5   1        8.76        6.64      3.86 o 
   5   5   1       40.83       35.70     13.64 o 
   6   5   1       29.80       33.27      4.21 o 
   7   5   1       73.50       81.78      9.36 o 
   8   5   1       94.50       92.43     11.66 o 
   9   5   1      102.29      110.16     11.01 o 
  -5   6   1      137.38      122.55     12.95 o 
  -4   6   1       45.03       38.71      7.98 o 
  -3   6   1      101.96      102.76     11.91 o 
  -2   6   1        9.10        9.98      5.36 o 
  -1   6   1      351.55      341.99     18.58 o 
   0   6   1        2.72        8.62      4.71 o 
   1   6   1       12.61       12.94      5.31 o 
   2   6   1       99.69      113.58     13.30 o 
   3   6   1      125.83      133.04     20.65 o 
   4   6   1       95.25      103.42     11.92 o 
   5   6   1       82.23       77.88     22.67 o 
 -14   0   2       55.87       57.40      6.79 o 
 -13   0   2      128.79      116.93      8.45 o 
 -12   0   2      930.23      911.96     19.75 o 
 -11   0   2      471.44      492.18     30.43 o 
 -10   0   2     1059.18      986.07     28.25 o 
  -9   0   2      952.10      935.68     17.11 o 
  -8   0   2     2083.88     1981.12     24.29 o 
  -7   0   2      886.04      957.86     22.05 o 
  -6   0   2     1344.70     1366.10     20.82 o 
  -5   0   2     1034.52     1077.06     16.63 o 
  -4   0   2     4146.47     4075.92     29.38 o 
  -3   0   2      801.20      763.75      8.92 o 
  -2   0   2    24329.88    22906.13    405.26 o 
  -1   0   2     1436.55     1461.42     17.12 o 
   0   0   2       59.17       52.28      3.03 o 
   1   0   2     4930.21     4786.46     44.33 o 
   2   0   2     2053.04     1928.01     25.56 o 
   3   0   2      649.81      582.55     13.73 o 
   4   0   2     1641.09     1530.47     26.00 o 
   5   0   2     1288.68     1191.01     24.32 o 
   6   0   2     5240.08     5332.27     45.65 o 
   7   0   2     1772.55     1779.04     25.13 o 
   8   0   2      650.73      643.48     15.57 o 
   9   0   2      178.19      178.11     16.08 o 
  10   0   2       46.42       51.80      6.04 o 
  11   0   2      534.80      503.33     15.75 o 
  12   0   2       17.42       17.56      6.48 o 
  13   0   2       31.63       40.81      6.27 o 
  14   0   2       54.94       39.21      6.48 o 
 -16   1   2       41.42       59.46      8.18 o 
 -15   1   2       35.79       36.62      8.46 o 
 -14   1   2      207.79      229.91     12.36 o 
 -13   1   2      159.99      164.27     10.46 o 
 -12   1   2      544.64      576.67     16.94 o 
 -11   1   2       18.51       14.58      3.64 o 
 -10   1   2      740.62      719.87     11.01 o 
  -9   1   2      882.74      875.01     11.45 o 
  -8   1   2      832.36      823.12     14.40 o 
  -7   1   2      259.38      235.35      5.40 o 
  -6   1   2     4321.33     4297.77     30.64 o 
  -5   1   2     1531.28     1468.41     21.35 o 
  -4   1   2     3257.38     3202.35     18.06 o 
  -3   1   2      810.39      784.69     11.17 o 
  -2   1   2     2493.69     2426.52     13.54 o 
  -1   1   2       21.42       16.77      1.04 o 
   0   1   2    10384.56    10335.96     82.51 o 
   1   1   2     4859.83     4864.85     29.15 o 
   2   1   2       56.92       49.34      3.62 o 
   3   1   2     2487.26     2409.62     29.68 o 
   4   1   2     3679.29     3774.21     31.02 o 
   5   1   2      602.97      557.36      9.79 o 
   6   1   2      436.62      409.47      8.93 o 
   7   1   2      673.49      637.48     10.09 o 
   8   1   2      495.62      507.50     12.38 o 
   9   1   2      504.70      462.09      9.67 o 
  10   1   2      298.45      313.74      8.34 o 
  11   1   2      142.68      140.90      8.38 o 
  12   1   2        2.01        5.01      3.49 o 
  13   1   2      209.66      196.35     12.53 o 
  14   1   2       39.79       33.50      7.01 o 
 -16   2   2       24.02       39.74     11.87 o 
 -15   2   2      101.35      103.12     10.55 o 
 -14   2   2      196.15      196.19     12.80 o 
 -13   2   2      132.71      146.95     20.09 o 
 -12   2   2      188.09      169.67     10.96 o 
 -11   2   2      204.28      218.66     11.53 o 
 -10   2   2      403.05      390.84     38.53 o 
  -9   2   2        7.79        9.29      2.76 o 
  -8   2   2      647.56      654.97     23.74 o 
  -7   2   2      816.56      786.04     20.94 o 
  -6   2   2     1926.67     1880.43     20.95 o 
  -5   2   2     3106.28     3020.38     30.26 o 
  -4   2   2     1712.70     1699.82     17.85 o 
  -3   2   2      725.69      729.25     10.49 o 
  -2   2   2     2016.55     2063.52     12.80 o 
  -1   2   2     1454.31     1448.94      9.43 o 
   0   2   2     1159.14     1167.41      9.87 o 
   1   2   2      626.59      631.95      7.24 o 
   2   2   2     3901.29     4015.59     31.81 o 
   3   2   2     2893.79     2849.36     20.22 o 
   4   2   2      294.18      277.20      5.91 o 
   5   2   2      720.79      685.27     11.03 o 
   6   2   2       10.92       15.02      2.85 o 
   7   2   2      229.04      251.63      7.54 o 
   8   2   2      243.10      267.20     17.43 o 
   9   2   2      226.58      233.57     12.12 o 
  10   2   2       90.06      118.94      9.83 o 
  11   2   2      314.35      329.47     15.43 o 
  12   2   2      138.70      148.74     11.67 o 
  13   2   2       85.19       73.90      9.34 o 
  14   2   2        0.83        4.24      6.88 o 
 -14   3   2       16.21       18.92      5.66 o 
 -13   3   2       54.93       63.93      8.67 o 
 -12   3   2       88.53       92.89      9.59 o 
 -11   3   2      182.42      161.55     12.02 o 
 -10   3   2      321.02      347.79     14.06 o 
  -9   3   2      338.04      338.87     21.95 o 
  -8   3   2      584.18      570.01     17.72 o 
  -7   3   2      179.53      179.42      9.76 o 
  -6   3   2      192.62      187.19      7.61 o 
  -5   3   2      110.70      108.67      9.44 o 
  -4   3   2     1411.64     1422.52     18.07 o 
  -3   3   2     1888.60     1891.00     19.43 o 
  -2   3   2      684.09      642.29      8.64 o 
  -1   3   2     1213.44     1205.25      9.71 o 
   0   3   2      958.61      989.07     10.74 o 
   1   3   2      548.52      509.39      6.36 o 
   2   3   2      389.04      376.29      6.46 o 
   3   3   2      213.35      203.62      7.00 o 
   4   3   2      409.18      391.54     10.27 o 
   5   3   2      954.71      987.90     17.37 o 
   6   3   2      591.32      596.45     14.09 o 
   7   3   2      352.95      390.02     14.24 o 
   8   3   2       20.71       32.17      5.35 o 
   9   3   2      301.20      310.88     14.70 o 
  10   3   2       77.52       81.12      9.10 o 
  11   3   2       58.77       51.33      7.83 o 
  12   3   2       41.19       39.18      7.63 o 
  13   3   2       53.04       50.77     12.57 o 
 -13   4   2        8.41       20.36      9.07 o 
 -12   4   2       12.29       11.31      4.78 o 
 -11   4   2      119.33      125.93     11.26 o 
 -10   4   2      122.24      135.83     20.23 o 
  -9   4   2       27.34       31.18      4.82 o 
  -8   4   2      371.97      381.00     12.17 o 
  -7   4   2      236.20      240.77      9.44 o 
  -6   4   2      313.66      315.71     13.70 o 
  -5   4   2       44.28       46.97      4.44 o 
  -4   4   2      193.28      201.60      6.84 o 
  -3   4   2      155.09      157.19      5.93 o 
  -2   4   2      285.45      282.18      9.25 o 
  -1   4   2      855.23      862.79     15.23 o 
   0   4   2      311.21      294.87     16.46 o 
   1   4   2      173.71      182.61     10.78 o 
   2   4   2      867.15      896.46     14.42 o 
   3   4   2      130.88      139.55      6.22 o 
   4   4   2      120.52      132.63     10.00 o 
   5   4   2      184.75      201.34     10.06 o 
   6   4   2      310.42      321.36     11.20 o 
   7   4   2      351.82      349.01     12.18 o 
   8   4   2      158.34      157.09     11.41 o 
   9   4   2      123.96      139.45     11.53 o 
  10   4   2       15.98       14.94      4.81 o 
  11   4   2        9.25       12.09      5.57 o 
 -10   5   2       57.31       47.33      8.58 o 
  -9   5   2       14.84        8.73      3.20 o 
  -8   5   2      115.98      102.82      7.17 o 
  -7   5   2        9.13       13.59      3.13 o 
  -6   5   2      155.48      154.03      7.68 o 
  -5   5   2      236.24      221.08     13.67 o 
  -4   5   2      137.57      115.17     12.98 o 
  -3   5   2       44.21       54.44      7.82 o 
  -2   5   2       22.16       16.92      4.80 o 
  -1   5   2       94.02       90.28      9.49 o 
   0   5   2      372.02      373.95     16.16 o 
   1   5   2       29.72       35.64      6.37 o 
   2   5   2      249.27      238.32     14.26 o 
   3   5   2      121.72      126.17     18.68 o 
   4   5   2      216.73      215.58     16.61 o 
   5   5   2       90.91       71.06      9.38 o 
   6   5   2        5.88        7.29      4.25 o 
   7   5   2        7.88        5.52      3.38 o 
   8   5   2       41.26       32.79      5.80 o 
  -6   6   2       37.31       31.83      7.49 o 
  -5   6   2       20.83       12.49      8.09 o 
  -4   6   2       42.32       45.59     15.96 o 
  -3   6   2      148.11      129.64     12.76 o 
  -2   6   2      112.52      104.13     19.48 o 
  -1   6   2        4.98        2.82      4.52 o 
   0   6   2       10.59       11.43      5.15 o 
   1   6   2       16.87       20.35      6.41 o 
   2   6   2       34.02       33.01     11.48 o 
   3   6   2       23.74       14.22      6.28 o 
   4   6   2       32.29       27.62      7.43 o 
 -16   1   3        0.07       -0.42      3.20 o 
 -15   1   3        4.85        2.37      3.24 o 
 -14   1   3       34.03       35.97      9.70 o 
 -13   1   3       17.32       11.88      6.38 o 
 -12   1   3        0.17        3.79      2.71 o 
 -11   1   3      491.85      472.13     14.39 o 
 -10   1   3       26.00       25.44      2.54 o 
  -9   1   3      393.26      428.64      7.69 o 
  -8   1   3       15.82        8.67      1.39 o 
  -7   1   3       19.66       20.20      1.77 o 
  -6   1   3      268.53      293.68      4.91 o 
  -5   1   3       25.32       21.22      1.80 o 
  -4   1   3        3.60        3.41      0.71 o 
  -3   1   3     2408.48     2343.16     12.48 o 
  -2   1   3      387.88      413.67      5.01 o 
  -1   1   3      448.41      472.13      5.62 o 
   0   1   3     2923.44     3070.32     17.90 o 
   1   1   3      249.30      264.98      4.61 o 
   2   1   3      115.48      121.24      6.63 o 
   3   1   3      127.40      137.58      6.87 o 
   4   1   3      286.60      340.57      9.03 o 
   5   1   3       14.15        6.52      2.07 o 
   6   1   3      256.60      254.04      7.50 o 
   7   1   3      420.88      416.16     10.16 o 
   8   1   3        2.63        0.67      1.54 o 
   9   1   3        0.05        0.09      1.48 o 
  10   1   3        3.86        4.61      1.96 o 
  11   1   3       15.41       15.56      2.92 o 
  12   1   3        0.76        0.57      2.87 o 
  13   1   3        6.42       11.56      4.50 o 
  14   1   3        0.95       -3.91      3.91 o 
 -16   2   3        0.05        1.54      5.07 o 
 -15   2   3       35.20       38.35      7.14 o 
 -14   2   3       15.89       25.47      7.81 o 
 -13   2   3        3.39        6.98      3.60 o 
 -12   2   3       31.30       37.13     14.91 o 
 -11   2   3        0.26        2.69      2.51 o 
 -10   2   3      148.50      128.12      8.69 o 
  -9   2   3      598.44      591.30     15.85 o 
  -8   2   3       84.37       77.61      6.37 o 
  -7   2   3      160.60      170.00      6.58 o 
  -6   2   3       98.91      109.47      7.79 o 
  -5   2   3      384.31      399.13     16.44 o 
  -4   2   3       31.90       35.45      2.91 o 
  -3   2   3       39.43       45.94      1.94 o 
  -2   2   3      392.35      399.83      6.03 o 
  -1   2   3       75.83       71.18      2.54 o 
   0   2   3      139.20      132.56      3.22 o 
   1   2   3     2343.14     2294.21     23.18 o 
   2   2   3        3.00        2.85      0.78 o 
   3   2   3       40.54       49.49      2.99 o 
   4   2   3      364.73      382.98      7.55 o 
   5   2   3       24.37       25.69      3.06 o 
   6   2   3       49.03       49.04      4.01 o 
   7   2   3       10.04       11.91      2.34 o 
   8   2   3      145.22      123.62     15.36 o 
   9   2   3       15.29       21.68      4.83 o 
  10   2   3        1.94        4.77      3.34 o 
  11   2   3       25.79       23.45      5.32 o 
  12   2   3        4.28        5.81      5.07 o 
  13   2   3        1.60        0.44      4.10 o 
 -15   3   3       37.41       32.02     10.82 o 
 -14   3   3       67.41       69.96      9.48 o 
 -13   3   3       48.59       36.86     14.70 o 
 -12   3   3       36.44       32.73      6.01 o 
 -11   3   3        5.55       12.09      3.96 o 
 -10   3   3        6.60        2.22      3.26 o 
  -9   3   3       50.35       68.97      7.35 o 
  -8   3   3       42.32       40.30      4.52 o 
  -7   3   3      107.72      128.25      6.67 o 
  -6   3   3      114.80      121.28      7.84 o 
  -5   3   3      189.35      194.75      6.83 o 
  -4   3   3      428.77      465.11      8.89 o 
  -3   3   3        6.15        8.04      2.12 o 
  -2   3   3      190.54      202.95      6.20 o 
  -1   3   3      111.45      112.61      3.15 o 
   0   3   3      577.18      573.39      7.06 o 
   1   3   3      592.10      570.39      7.13 o 
   2   3   3      393.31      389.63      9.04 o 
   3   3   3      581.73      588.77     11.02 o 
   4   3   3      484.05      468.39     11.64 o 
   5   3   3       12.27        5.52      3.38 o 
   6   3   3       58.99       56.11      6.75 o 
   7   3   3       48.64       39.57      6.17 o 
   8   3   3       81.90       81.39      8.71 o 
   9   3   3       25.73       21.09      5.05 o 
  10   3   3       49.19       55.27      7.67 o 
  11   3   3       24.60       17.85      6.97 o 
  12   3   3       29.28       28.92      7.11 o 
 -13   4   3       17.97       21.15      8.09 o 
 -12   4   3       73.47       61.17      8.47 o 
 -11   4   3      203.41      189.30     19.32 o 
 -10   4   3       45.98       30.93      5.95 o 
  -9   4   3       43.36       34.40      4.83 o 
  -8   4   3       95.47       87.53      7.63 o 
  -7   4   3       50.30       53.35      5.25 o 
  -6   4   3       89.26       90.15     11.02 o 
  -5   4   3       30.64       34.99      3.56 o 
  -4   4   3      133.03      146.30      6.17 o 
  -3   4   3      424.38      429.38      9.37 o 
  -2   4   3      474.72      470.64      9.53 o 
  -1   4   3       75.65       80.78      7.68 o 
   0   4   3       48.99       52.48      6.59 o 
   1   4   3       74.96       76.53      7.75 o 
   2   4   3      532.49      522.65     10.81 o 
   3   4   3       14.62       14.40      3.29 o 
   4   4   3      195.83      207.61      9.00 o 
   5   4   3       45.37       33.39      4.62 o 
   6   4   3      222.48      213.71     11.84 o 
   7   4   3       35.15       30.60      6.05 o 
   8   4   3       38.78       56.74      7.80 o 
   9   4   3        0.51        2.66      3.43 o 
  10   4   3       61.08       32.30      7.95 o 
 -10   5   3      131.02      128.40      8.35 o 
  -9   5   3      100.60      104.50      8.10 o 
  -8   5   3      109.73      114.86      7.40 o 
  -7   5   3      212.19      201.97      9.31 o 
  -6   5   3      100.09      111.35      6.78 o 
  -5   5   3       91.13       98.47     19.11 o 
  -4   5   3       94.27      105.07     18.06 o 
  -3   5   3      122.37      133.19     11.47 o 
  -2   5   3       40.41       31.06      6.07 o 
  -1   5   3      337.23      367.23     15.85 o 
   0   5   3      405.77      419.35     23.49 o 
   1   5   3        8.51        0.14      2.61 o 
   2   5   3       35.75       34.43      7.84 o 
   3   5   3       33.00       35.40      6.47 o 
   4   5   3       30.66       24.69      6.00 o 
   5   5   3       48.82       22.19      6.02 o 
   6   5   3      136.86      123.30     11.34 o 
   7   5   3       80.82       62.02      7.23 o 
   8   5   3       93.74      101.88     10.85 o 
  -6   6   3       13.82       18.85      6.59 o 
  -5   6   3      166.92      164.57     20.73 o 
  -4   6   3       89.82       90.15     11.16 o 
  -3   6   3      125.11      110.82     32.72 o 
  -2   6   3       32.75       32.18     11.72 o 
  -1   6   3       12.97       12.27      5.54 o 
   0   6   3       87.09       82.98     10.58 o 
   1   6   3       75.36       70.51      9.83 o 
   2   6   3       87.51       91.84     11.46 o 
   3   6   3       70.01       75.09     10.75 o 
 -14   0   4      243.41      243.49     11.26 o 
 -13   0   4      364.30      385.27     13.27 o 
 -12   0   4      892.10      858.02     20.33 o 
 -11   0   4     1134.52     1179.44     20.94 o 
 -10   0   4     1252.76     1306.09     20.96 o 
  -9   0   4     1680.85     1682.65     22.89 o 
  -8   0   4      852.96      913.41     20.23 o 
  -7   0   4      198.68      299.24      7.98 o 
  -6   0   4      457.82      383.95      8.54 o 
  -5   0   4     1195.59     1243.95     15.43 o 
  -4   0   4      154.37      204.42      5.69 o 
  -3   0   4      968.41      964.38     12.63 o 
  -2   0   4     1416.78     1481.41     16.08 o 
  -1   0   4     1835.43     1878.66     18.70 o 
   0   0   4     1488.43     1523.26     24.00 o 
   1   0   4     5059.78     4928.96     53.03 o 
   2   0   4     2304.50     2215.60     32.95 o 
   3   0   4     3280.33     3187.04     43.82 o 
   4   0   4     4427.79     4265.17     54.29 o 
   5   0   4     2866.95     2913.35     45.31 o 
   6   0   4       47.52       43.37      6.74 o 
   7   0   4     1074.16     1134.40     21.66 o 
   8   0   4      120.22      139.35      8.68 o 
   9   0   4      121.59      108.20      8.57 o 
  10   0   4       16.39       16.22      4.42 o 
  11   0   4       71.46       63.30      7.76 o 
  12   0   4       16.48       11.48      7.81 o 
  13   0   4       30.57       37.07      6.98 o 
 -17   1   4       29.51       34.65     11.44 o 
 -16   1   4      103.81      125.20     10.55 o 
 -15   1   4       44.10       40.55      6.34 o 
 -14   1   4      205.57      231.09     13.33 o 
 -13   1   4       22.07       27.83      5.89 o 
 -12   1   4      207.91      200.11     10.59 o 
 -11   1   4      783.73      750.90     18.17 o 
 -10   1   4      293.93      287.93      7.06 o 
  -9   1   4      525.56      512.61     11.41 o 
  -8   1   4     1354.26     1346.90     12.98 o 
  -7   1   4     1738.53     1748.44     24.35 o 
  -6   1   4     1181.33     1138.60     10.48 o 
  -5   1   4     1109.82     1033.52      8.60 o 
  -4   1   4     1350.98     1282.41      9.37 o 
  -3   1   4     2165.59     2089.12     14.70 o 
  -2   1   4     1580.13     1590.47     10.56 o 
  -1   1   4     6547.68     6512.05     53.23 o 
   0   1   4        9.54        5.10      1.09 o 
   1   1   4     3023.66     2958.38     59.17 o 
   2   1   4     1547.48     1490.30     18.61 o 
   3   1   4     1341.74     1360.24     18.78 o 
   4   1   4      301.01      296.77      9.03 o 
   5   1   4     1210.22     1219.74     26.23 o 
   6   1   4      473.13      458.34     15.74 o 
   7   1   4      785.88      771.98     14.61 o 
   8   1   4      106.08      111.80      7.49 o 
   9   1   4      324.08      329.02      9.08 o 
  10   1   4        5.73        6.70      2.37 o 
  11   1   4      226.15      237.24     20.72 o 
  12   1   4       78.24       77.15      8.93 o 
  13   1   4       20.38       24.38      6.23 o 
 -16   2   4       62.00       51.92      7.97 o 
 -15   2   4       19.05       17.20      6.37 o 
 -14   2   4       73.44       68.72      8.95 o 
 -13   2   4       91.67      102.22      9.37 o 
 -12   2   4       81.33       75.31      8.02 o 
 -11   2   4        6.81        1.33      2.37 o 
 -10   2   4        4.49        5.38      2.76 o 
  -9   2   4     1068.83     1052.06     21.21 o 
  -8   2   4      615.97      620.11     24.96 o 
  -7   2   4     1695.68     1608.27     19.82 o 
  -6   2   4     2171.65     2162.50     22.12 o 
  -5   2   4     3688.77     3602.54     34.86 o 
  -4   2   4     3406.27     3428.05     19.33 o 
  -3   2   4     4063.50     4110.84     22.00 o 
  -2   2   4      221.52      178.50      3.84 o 
  -1   2   4     1810.00     1858.10     13.69 o 
   0   2   4      672.10      687.40      8.80 o 
   1   2   4     4011.10     4189.38     51.94 o 
   2   2   4       77.33       83.56      3.20 o 
   3   2   4      256.37      270.42      8.32 o 
   4   2   4      114.47      100.30      5.07 o 
   5   2   4      392.51      402.01     10.49 o 
   6   2   4       62.06       62.15      4.92 o 
   7   2   4      347.71      351.23     10.06 o 
   8   2   4       76.88       81.56      8.15 o 
   9   2   4      750.76      726.37     28.76 o 
  10   2   4      185.98      197.54     12.76 o 
  11   2   4      172.55      198.03     23.96 o 
  12   2   4        3.47       -3.69      3.69 o 
  13   2   4       73.17       68.88     14.83 o 
 -15   3   4       84.96      114.80     17.56 o 
 -14   3   4       42.82       41.16      7.63 o 
 -13   3   4      116.16      115.21     10.69 o 
 -12   3   4       74.87       83.86     19.28 o 
 -11   3   4      261.88      264.88     46.25 o 
 -10   3   4      455.38      464.56     32.11 o 
  -9   3   4       19.76       16.59      4.24 o 
  -8   3   4        6.62        6.86      3.15 o 
  -7   3   4      927.50      937.91     16.22 o 
  -6   3   4      393.72      408.49     10.90 o 
  -5   3   4     1067.65     1068.70     16.54 o 
  -4   3   4      192.31      168.57      5.40 o 
  -3   3   4     1275.80     1276.83     17.72 o 
  -2   3   4      719.92      740.62      8.52 o 
  -1   3   4     1094.42     1065.62     10.16 o 
   0   3   4      331.65      313.13      5.47 o 
   1   3   4      197.39      194.57      5.30 o 
   2   3   4      524.64      525.18      8.74 o 
   3   3   4     2083.51     2057.85     20.59 o 
   4   3   4        9.95       14.65      3.15 o 
   5   3   4      309.58      342.87     20.89 o 
   6   3   4       81.63       77.70      7.80 o 
   7   3   4      433.31      419.67     24.85 o 
   8   3   4      109.85      120.62     10.39 o 
   9   3   4      107.58      116.81     10.93 o 
  10   3   4       32.82       38.90     15.29 o 
  11   3   4       81.32       93.05     19.72 o 
 -13   4   4      129.78      134.28     19.69 o 
 -12   4   4      107.67      117.14     11.47 o 
 -11   4   4       66.21       56.76     11.80 o 
 -10   4   4      468.23      498.80     18.17 o 
  -9   4   4      278.09      262.04     10.64 o 
  -8   4   4      147.55      138.45     15.70 o 
  -7   4   4       80.42       97.00      5.87 o 
  -6   4   4       18.26       14.46      3.86 o 
  -5   4   4       40.99       50.41      4.23 o 
  -4   4   4       17.11       16.64      2.70 o 
  -3   4   4      338.58      378.39      8.97 o 
  -2   4   4      182.07      174.61      6.25 o 
  -1   4   4      195.50      198.37      7.87 o 
   0   4   4      964.28      991.95     23.44 o 
   1   4   4      216.42      224.35     13.87 o 
   2   4   4       68.31       71.87      4.99 o 
   3   4   4      568.78      549.76     13.59 o 
   4   4   4      222.36      232.63      9.83 o 
   5   4   4      634.96      636.45     15.95 o 
   6   4   4      222.78      222.82     10.67 o 
   7   4   4      101.50      100.14      9.69 o 
   8   4   4       19.04       28.50      5.93 o 
   9   4   4        4.37        0.63     11.46 o 
  10   4   4       12.02       12.38      7.39 o 
 -10   5   4       43.44       50.73      9.91 o 
  -9   5   4       52.02       46.58      7.94 o 
  -8   5   4      103.86      114.08      8.59 o 
  -7   5   4      189.61      189.45      8.58 o 
  -6   5   4       95.20      100.70      6.57 o 
  -5   5   4       55.30       52.42      9.05 o 
  -4   5   4       98.79       97.05     12.42 o 
  -3   5   4       65.27       69.25      8.52 o 
  -2   5   4       93.03      108.56     19.49 o 
  -1   5   4       32.64       35.15      6.21 o 
   0   5   4      127.35      133.08     11.05 o 
   1   5   4      168.46      167.43     12.14 o 
   2   5   4      134.25      131.88     11.50 o 
   3   5   4      106.81      104.53     10.71 o 
   4   5   4       40.98       26.13      6.27 o 
   5   5   4       34.78       23.92     16.16 o 
   6   5   4       55.77       58.36      9.07 o 
   7   5   4       11.20        3.95      5.12 o 
  -5   6   4      186.42      182.82     21.64 o 
  -4   6   4      108.16      105.68     16.71 o 
  -3   6   4       30.28       45.09      8.34 o 
  -2   6   4       29.28       29.65      7.19 o 
  -1   6   4       25.28       20.09      8.83 o 
   0   6   4       17.38        9.62      5.49 o 
   1   6   4       28.13       22.13      6.68 o 
   2   6   4       32.69       34.39     11.43 o 
 -17   1   5        7.45        6.24      4.99 o 
 -16   1   5        8.58        4.71      4.08 o 
 -15   1   5       49.44       42.79     11.33 o 
 -14   1   5       51.41       53.27      6.81 o 
 -13   1   5       19.00        8.34      3.35 o 
 -12   1   5        0.05        0.07      2.31 o 
 -11   1   5        0.29        0.35      1.85 o 
 -10   1   5       37.71       43.73      3.86 o 
  -9   1   5      171.52      170.81      4.83 o 
  -8   1   5      177.45      159.09      4.36 o 
  -7   1   5      448.72      465.03      7.17 o 
  -6   1   5      194.22      210.70      4.62 o 
  -5   1   5      933.32      975.59      8.71 o 
  -4   1   5      802.49      860.26      7.08 o 
  -3   1   5      654.79      661.44      6.96 o 
  -2   1   5     3101.52     3281.34     32.83 o 
  -1   1   5     2990.54     3178.67     20.17 o 
   0   1   5      436.63      422.65      7.81 o 
   1   1   5       78.90       84.83      4.88 o 
   2   1   5        4.21        3.64      3.23 o 
   3   1   5       76.80       82.04      5.35 o 
   4   1   5       59.63       72.97      5.58 o 
   5   1   5        0.37        0.40      1.62 o 
   6   1   5      148.50      160.66      7.20 o 
   7   1   5       24.27       14.50      2.95 o 
   8   1   5       18.29       17.22      3.57 o 
   9   1   5        2.23        5.29      2.33 o 
  10   1   5       10.43        9.68      3.92 o 
  11   1   5        7.13        9.86      4.73 o 
  12   1   5       11.49       11.32      5.12 o 
 -16   2   5       21.30       16.14      5.93 o 
 -15   2   5        1.12        1.18      3.92 o 
 -14   2   5        0.96       -2.57      2.57 o 
 -13   2   5       21.50       17.22     13.39 o 
 -12   2   5        0.23       -2.01      2.01 o 
 -11   2   5      263.54      284.35     12.21 o 
 -10   2   5       26.37       22.19     10.65 o 
  -9   2   5       12.12        8.66      2.80 o 
  -8   2   5      260.24      269.97     10.17 o 
  -7   2   5        0.69       -0.04      1.35 o 
  -6   2   5      107.14      103.91      3.51 o 
  -5   2   5        1.50        0.36      0.76 o 
  -4   2   5      166.05      183.04      4.01 o 
  -3   2   5      349.56      390.35     12.69 o 
  -2   2   5       51.45       46.23      2.40 o 
  -1   2   5      210.38      216.49      7.27 o 
   0   2   5       24.83       22.57      2.48 o 
   1   2   5        1.04        3.61      1.14 o 
   2   2   5      623.24      649.43     11.44 o 
   3   2   5        7.98        3.11      1.82 o 
   4   2   5      167.55      166.66      6.66 o 
   5   2   5       91.64       90.46      5.62 o 
   6   2   5       18.83       21.70      3.26 o 
   7   2   5       39.58       49.94     11.91 o 
   8   2   5        3.79       -1.49      2.47 o 
   9   2   5       14.93       15.99      4.42 o 
  10   2   5       10.82       12.54      7.09 o 
  11   2   5       11.15       11.91      5.00 o 
  12   2   5       34.32       55.73     13.46 o 
 -15   3   5        0.67        6.62      7.46 o 
 -14   3   5       12.86        4.59      5.57 o 
 -13   3   5       10.72        4.38      3.64 o 
 -12   3   5       25.74       18.35      4.55 o 
 -11   3   5      181.53      178.31     14.31 o 
 -10   3   5       12.69        8.81      4.62 o 
  -9   3   5      124.59      137.21      7.58 o 
  -8   3   5     1378.69     1361.06     45.02 o 
  -7   3   5      203.94      196.20      7.79 o 
  -6   3   5      641.33      654.04     11.39 o 
  -5   3   5       15.51       23.30      2.67 o 
  -4   3   5        6.43        8.03      1.79 o 
  -3   3   5      139.92      133.64      5.13 o 
  -2   3   5       62.28       66.78      2.87 o 
  -1   3   5       68.17       72.40      3.07 o 
   0   3   5        3.50        6.63      1.48 o 
   1   3   5       69.00       68.42      3.44 o 
   2   3   5     1273.24     1235.90     14.69 o 
   3   3   5       10.54        7.41      1.84 o 
   4   3   5      302.65      301.57     10.30 o 
   5   3   5      149.41      155.75     11.34 o 
   6   3   5      152.86      161.51     10.78 o 
   7   3   5      107.70      106.79     16.39 o 
   8   3   5       76.04       81.67      9.05 o 
   9   3   5       39.95       40.28      7.48 o 
  10   3   5       30.04       33.50      6.70 o 
  11   3   5        0.88       -4.29      5.18 o 
 -13   4   5       24.37       21.78      8.01 o 
 -12   4   5       12.82       17.79      5.48 o 
 -11   4   5        1.79        1.48      3.49 o 
 -10   4   5      229.95      230.81     20.29 o 
  -9   4   5       80.02       84.76      9.79 o 
  -8   4   5       16.38       11.95      2.68 o 
  -7   4   5       43.67       42.20      4.27 o 
  -6   4   5      420.99      417.73     10.28 o 
  -5   4   5       93.23       98.92      5.60 o 
  -4   4   5      284.88      307.86      8.38 o 
  -3   4   5        4.74        7.79      2.07 o 
  -2   4   5      228.02      232.23      7.11 o 
  -1   4   5       89.10       96.87      7.92 o 
   0   4   5      667.43      666.45     19.37 o 
   1   4   5        1.13        0.78      2.47 o 
   2   4   5       44.13       50.16      4.52 o 
   3   4   5      161.92      155.60      8.29 o 
   4   4   5      254.01      255.15     10.73 o 
   5   4   5        0.76       -0.29      2.52 o 
   6   4   5       72.78       71.17      8.55 o 
   7   4   5       17.44       15.66      9.70 o 
   8   4   5       98.38      106.81     11.00 o 
   9   4   5       11.11       11.27      5.05 o 
 -10   5   5       25.70       22.11      4.37 o 
  -9   5   5        9.47       10.42      3.41 o 
  -8   5   5        7.67        5.67      3.00 o 
  -7   5   5       10.07       15.50      3.47 o 
  -6   5   5        7.45        3.73      2.43 o 
  -5   5   5       28.43       23.43      9.98 o 
  -4   5   5      414.40      418.69     17.09 o 
  -3   5   5      421.33      391.83     16.60 o 
  -2   5   5      780.65      724.33     22.27 o 
  -1   5   5       55.84       58.79      9.62 o 
   0   5   5      155.33      173.48     15.24 o 
   1   5   5       80.92       55.32      8.22 o 
   2   5   5       36.86       55.09     15.38 o 
   3   5   5       20.42       18.86      5.59 o 
   4   5   5       36.17       37.57      7.46 o 
   5   5   5       26.93       35.65      8.02 o 
   6   5   5       86.97       68.63     11.75 o 
  -4   6   5       44.22       38.10      7.96 o 
  -3   6   5       35.27       31.37      7.20 o 
  -2   6   5       38.33       44.10     12.79 o 
  -1   6   5       33.24       33.17      8.65 o 
   0   6   5      136.55      139.20     13.28 o 
 -14   0   6      189.01      205.22     10.84 o 
 -13   0   6      184.47      204.36     10.34 o 
 -12   0   6       12.54       11.33      3.04 o 
 -11   0   6      801.77      780.01     16.82 o 
 -10   0   6      483.97      477.76     12.46 o 
  -9   0   6      743.18      717.34     14.73 o 
  -8   0   6      844.18      861.92     15.48 o 
  -7   0   6     3131.05     3176.31     31.39 o 
  -6   0   6      717.85      689.45     12.97 o 
  -5   0   6     3386.74     3464.91     64.42 o 
  -4   0   6     2960.44     2907.67     28.21 o 
  -3   0   6     2410.63     2440.33     25.51 o 
  -2   0   6      410.43      386.64     12.57 o 
  -1   0   6     3766.13     3823.62     47.94 o 
   0   0   6       23.55       15.88      3.66 o 
   1   0   6        8.11       18.98      4.08 o 
   2   0   6      151.90      174.50     10.14 o 
   3   0   6      405.55      402.62     16.56 o 
   4   0   6      198.66      172.79     11.92 o 
   5   0   6     1048.79     1005.00     27.91 o 
   6   0   6      779.91      762.32     25.74 o 
   7   0   6      411.59      417.06     19.77 o 
   8   0   6      347.79      355.82     19.45 o 
   9   0   6      206.71      221.75     12.64 o 
  10   0   6       37.14       42.30      7.02 o 
  11   0   6       10.25        8.94      6.23 o 
  12   0   6      134.86      138.92     17.80 o 
 -17   1   6       35.75       30.31      6.58 o 
 -16   1   6       25.40       25.76      7.33 o 
 -15   1   6      126.57      130.67     14.27 o 
 -14   1   6       40.76       50.26      9.29 o 
 -13   1   6      381.69      383.97     14.18 o 
 -12   1   6      171.16      170.23      9.94 o 
 -11   1   6      531.00      525.15     17.33 o 
 -10   1   6      182.77      194.47      5.48 o 
  -9   1   6      859.17      883.62     17.74 o 
  -8   1   6      805.35      776.66     10.20 o 
  -7   1   6      766.09      715.25      9.46 o 
  -6   1   6      290.51      273.13      6.70 o 
  -5   1   6     3827.53     3797.40     18.63 o 
  -4   1   6      465.88      486.34      5.33 o 
  -3   1   6     3098.70     3211.14     24.00 o 
  -2   1   6      385.74      326.45      6.00 o 
  -1   1   6     1303.56     1242.90     14.84 o 
   0   1   6      669.35      641.46     30.72 o 
   1   1   6     1695.86     1762.40     37.64 o 
   2   1   6      850.44      856.34     41.58 o 
   3   1   6      640.30      606.06     14.05 o 
   4   1   6      497.23      492.51     13.48 o 
   5   1   6     1013.31     1053.32     59.22 o 
   6   1   6       65.86       73.83      6.79 o 
   7   1   6      184.91      186.23     10.60 o 
   8   1   6      125.88      134.15      7.97 o 
   9   1   6      104.21      114.67      8.76 o 
  10   1   6      154.88      171.35      8.52 o 
  11   1   6       32.44       22.48      6.17 o 
  12   1   6       33.82       44.70     11.87 o 
 -16   2   6       65.59       51.54      7.84 o 
 -15   2   6      230.99      202.44     13.17 o 
 -14   2   6       35.12       30.26      5.83 o 
 -13   2   6      246.91      261.66     13.42 o 
 -12   2   6       47.13       49.51      6.56 o 
 -11   2   6      729.71      728.41     19.34 o 
 -10   2   6      303.29      313.00     12.19 o 
  -9   2   6      171.12      182.82     12.84 o 
  -8   2   6      137.26      137.86     15.68 o 
  -7   2   6     1564.73     1543.95     19.27 o 
  -6   2   6      233.71      245.81      4.99 o 
  -5   2   6      623.14      606.93     10.11 o 
  -4   2   6       74.66       96.24      3.26 o 
  -3   2   6     1547.31     1551.20     16.37 o 
  -2   2   6      593.63      612.35      9.32 o 
  -1   2   6     2563.40     2651.01     20.84 o 
   0   2   6     1094.11     1034.86     14.41 o 
   1   2   6     1846.88     1859.41     34.71 o 
   2   2   6     1917.68     1925.69     59.91 o 
   3   2   6     1959.00     1936.29     54.53 o 
   4   2   6       30.01       19.78      3.70 o 
   5   2   6      155.81      163.10      7.62 o 
   6   2   6       46.81       59.35      5.41 o 
   7   2   6      250.33      241.86      9.71 o 
   8   2   6       32.12       30.64      5.99 o 
   9   2   6       26.95       32.93      6.55 o 
  10   2   6       30.41       34.57     14.49 o 
  11   2   6       45.14       54.89     12.52 o 
 -15   3   6       33.69       34.44     10.80 o 
 -14   3   6       54.11       49.49     11.03 o 
 -13   3   6      167.24      181.28     43.04 o 
 -12   3   6      120.81      115.04     13.80 o 
 -11   3   6       45.34       49.58      6.95 o 
 -10   3   6       12.94       12.89      4.06 o 
  -9   3   6     1463.42     1484.39     22.47 o 
  -8   3   6      131.04      142.55     12.42 o 
  -7   3   6      300.96      313.03      8.21 o 
  -6   3   6      162.51      177.36      6.10 o 
  -5   3   6      624.94      613.37     10.78 o 
  -4   3   6      414.05      398.69      9.97 o 
  -3   3   6      714.85      706.65     11.32 o 
  -2   3   6      222.72      216.77      6.51 o 
  -1   3   6      754.05      734.68     10.21 o 
   0   3   6      576.56      580.59      8.34 o 
   1   3   6     1429.11     1371.11     14.54 o 
   2   3   6       52.70       49.88      3.91 o 
   3   3   6      125.26      138.69      6.10 o 
   4   3   6      343.69      348.50     18.52 o 
   5   3   6      235.51      248.97     12.95 o 
   6   3   6      118.98      133.47     10.48 o 
   7   3   6      123.18      104.87     10.20 o 
   8   3   6       51.42       50.65     10.97 o 
   9   3   6      109.04      128.32     12.03 o 
  10   3   6       12.73        2.73      5.36 o 
 -13   4   6        7.58       10.98      6.93 o 
 -12   4   6      107.53      107.69     10.97 o 
 -11   4   6      151.66      141.71     11.31 o 
 -10   4   6       69.84       74.54      5.84 o 
  -9   4   6      241.88      236.81      8.99 o 
  -8   4   6        1.34        2.09      2.43 o 
  -7   4   6      304.01      307.39      9.11 o 
  -6   4   6      433.90      431.51     10.42 o 
  -5   4   6      303.70      313.98      8.80 o 
  -4   4   6      513.15      511.39     10.95 o 
  -3   4   6      410.08      441.95     12.28 o 
  -2   4   6      293.32      320.99      8.70 o 
  -1   4   6       65.71       69.31      6.29 o 
   0   4   6       36.61       29.38      5.67 o 
   1   4   6       73.23       74.56      8.04 o 
   2   4   6        4.51        6.04      2.23 o 
   3   4   6      240.95      230.51     10.12 o 
   4   4   6      207.09      195.66      9.98 o 
   5   4   6       33.69       49.20      8.14 o 
   6   4   6      152.26      173.00     12.47 o 
   7   4   6       71.09       63.36      9.16 o 
   8   4   6       26.74       22.62      6.55 o 
 -10   5   6       26.38       25.10      7.69 o 
  -9   5   6       43.79       42.52      5.08 o 
  -8   5   6       63.18       69.42      6.06 o 
  -7   5   6      103.20      102.07      6.72 o 
  -6   5   6       98.82      109.08      6.79 o 
  -5   5   6       64.41       56.28      7.88 o 
  -4   5   6       59.08       77.76      9.18 o 
  -3   5   6       54.42       63.59     15.83 o 
  -2   5   6       78.94       84.93      9.26 o 
  -1   5   6       23.08       24.85      6.01 o 
   0   5   6       90.51       84.23     10.28 o 
   1   5   6      124.37      107.25     11.45 o 
   2   5   6       83.12       99.94     10.96 o 
   3   5   6       68.24       61.27      9.19 o 
   4   5   6       52.06       62.76      9.91 o 
   5   5   6       18.17        6.86      5.51 o 
 -17   1   7        5.30        3.63      4.18 o 
 -16   1   7        3.36        4.31      3.80 o 
 -15   1   7       27.62       25.31      5.57 o 
 -14   1   7        3.78        1.87      2.88 o 
 -13   1   7       50.90       48.52      7.87 o 
 -12   1   7        0.30        0.86      2.21 o 
 -11   1   7       25.38       22.13      4.24 o 
 -10   1   7       16.63       15.94      2.09 o 
  -9   1   7        2.30       -0.35      1.13 o 
  -8   1   7       22.21       21.01      2.72 o 
  -7   1   7        8.02        5.32      1.23 o 
  -6   1   7       17.70       21.58      3.16 o 
  -5   1   7       43.45       35.73      2.65 o 
  -4   1   7      433.47      440.13      7.62 o 
  -3   1   7      862.79      939.17      8.56 o 
  -2   1   7       20.64       33.37      3.05 o 
  -1   1   7       25.53       32.20      3.11 o 
   0   1   7        0.40       -1.14      1.18 o 
   1   1   7       81.91       80.02     10.76 o 
   2   1   7        1.34        2.40      1.74 o 
   3   1   7        9.03        3.21      2.19 o 
   4   1   7       37.29       31.81      4.61 o 
   5   1   7      355.39      362.64     12.79 o 
   6   1   7       54.50       45.44      5.79 o 
   7   1   7       12.10        5.39      3.65 o 
   8   1   7       21.85       18.45      3.91 o 
   9   1   7        1.58       -0.08      3.66 o 
  10   1   7        0.38        1.68      2.94 o 
  11   1   7        1.11        0.91      6.76 o 
 -16   2   7        0.85        0.32      4.16 o 
 -15   2   7       24.06       15.63      5.81 o 
 -14   2   7       32.73       29.03     10.54 o 
 -13   2   7       10.99        7.41      3.73 o 
 -12   2   7       11.86       11.47      3.77 o 
 -11   2   7       12.49        8.99      4.03 o 
 -10   2   7      163.77      131.09     10.62 o 
  -9   2   7       81.39       95.52     14.67 o 
  -8   2   7       90.98       88.74      7.11 o 
  -7   2   7      304.80      292.85     10.71 o 
  -6   2   7       15.50       17.57      1.75 o 
  -5   2   7      261.59      286.69      5.53 o 
  -4   2   7       86.33       86.70      3.32 o 
  -3   2   7       15.84       17.15      2.06 o 
  -2   2   7       77.40       79.75      4.98 o 
  -1   2   7       44.30       36.34      2.97 o 
   0   2   7      134.12      142.21      5.16 o 
   1   2   7       10.22        7.49      4.68 o 
   2   2   7      345.96      381.25     11.96 o 
   3   2   7      319.64      296.82     32.62 o 
   4   2   7       78.23       82.59     11.33 o 
   5   2   7       41.48       33.32      5.39 o 
   6   2   7        1.54        1.31      2.11 o 
   7   2   7        0.63        2.98      2.42 o 
   8   2   7       29.24       36.29      7.18 o 
   9   2   7       20.57       18.19      6.14 o 
  10   2   7        6.52       10.56      8.07 o 
 -15   3   7       40.12       41.88     11.52 o 
 -14   3   7       26.00       15.20      5.21 o 
 -13   3   7        7.41        7.73      4.08 o 
 -12   3   7       25.75       47.77     11.02 o 
 -11   3   7       11.60       10.41      3.86 o 
 -10   3   7      417.20      406.77     15.09 o 
  -9   3   7       36.81       44.82      7.74 o 
  -8   3   7      136.63      150.34      7.52 o 
  -7   3   7      135.77      125.99      9.41 o 
  -6   3   7      155.13      158.07      6.98 o 
  -5   3   7       22.02       18.52      3.38 o 
  -4   3   7       13.74       12.26      1.98 o 
  -3   3   7        0.74        2.97      1.63 o 
  -2   3   7      279.00      298.34      6.53 o 
  -1   3   7       67.40       61.16      3.56 o 
   0   3   7      647.04      650.12     11.73 o 
   1   3   7       20.88       20.32      2.35 o 
   2   3   7       13.23        9.50      2.31 o 
   3   3   7      117.15      116.54      6.78 o 
   4   3   7        0.46        1.27      2.67 o 
   5   3   7        3.58        2.23      3.28 o 
   6   3   7        6.07        2.55      3.31 o 
   7   3   7       24.57       20.74      5.50 o 
   8   3   7       47.05       36.62      7.32 o 
   9   3   7        7.36        6.18      6.34 o 
 -13   4   7        7.36       10.21      6.86 o 
 -12   4   7       97.81      106.85     10.82 o 
 -11   4   7       44.94       44.05      7.16 o 
 -10   4   7       25.57       16.15      5.02 o 
  -9   4   7       20.31       16.90      4.78 o 
  -8   4   7      395.63      389.30     12.27 o 
  -7   4   7        3.32        4.25      2.04 o 
  -6   4   7       55.67       56.89      4.76 o 
  -5   4   7       11.37       11.22      2.57 o 
  -4   4   7      319.72      317.51      8.83 o 
  -3   4   7      179.96      192.57      7.28 o 
  -2   4   7      175.88      176.48      6.96 o 
  -1   4   7       24.65       22.10      6.65 o 
   0   4   7       43.73       43.67      6.41 o 
   1   4   7       49.72       43.87      6.70 o 
   2   4   7       93.22       97.58      6.46 o 
   3   4   7        3.95        0.27      2.70 o 
   4   4   7       67.93       84.32     19.80 o 
   5   4   7      139.64      127.12     16.38 o 
   6   4   7       96.14      105.07     10.68 o 
   7   4   7       19.92       11.35      8.14 o 
 -10   5   7       25.97       24.30      5.82 o 
  -9   5   7       31.19       21.44      5.78 o 
  -8   5   7        3.12        2.25      3.62 o 
  -7   5   7        0.91       -0.80      3.02 o 
  -6   5   7      380.27      358.14     11.19 o 
  -5   5   7      107.61      103.62     24.95 o 
  -4   5   7      101.88      101.71     10.89 o 
  -3   5   7       69.33       80.87      9.10 o 
  -2   5   7       48.87       43.48      7.31 o 
  -1   5   7       28.48       25.06      6.02 o 
   0   5   7       43.34       57.50      8.43 o 
   1   5   7       66.26       78.42      9.84 o 
   2   5   7       51.48       37.62      7.46 o 
   3   5   7       95.87      119.05     12.45 o 
   4   5   7      173.24      179.00     18.46 o 
 -14   0   8        1.50        2.39      2.74 o 
 -13   0   8      485.81      510.56     23.95 o 
 -12   0   8      649.26      664.94     23.56 o 
 -11   0   8      603.03      614.27     43.13 o 
 -10   0   8      706.02      722.47     20.58 o 
  -9   0   8      613.83      623.79     14.72 o 
  -8   0   8     1123.15     1099.74     19.31 o 
  -7   0   8     1136.88     1119.74     19.16 o 
  -6   0   8      357.12      355.08     11.02 o 
  -5   0   8     1773.70     1789.24     24.50 o 
  -4   0   8     1865.66     1920.37     36.00 o 
  -3   0   8     1173.62     1241.00     33.68 o 
  -2   0   8      444.36      426.58     11.53 o 
  -1   0   8      334.65      386.18     15.97 o 
   0   0   8      344.55      342.09     15.39 o 
   1   0   8       67.89       56.64      7.72 o 
   2   0   8      714.56      731.00     23.93 o 
   3   0   8      507.73      549.74     22.25 o 
   4   0   8      815.92      870.70     28.43 o 
   5   0   8      853.41      857.02     28.94 o 
   6   0   8      585.57      636.49     26.33 o 
   7   0   8        1.15        1.28      3.78 o 
   8   0   8       56.58       50.72     10.19 o 
   9   0   8        1.64        1.82      4.00 o 
  10   0   8      134.47      123.29     12.08 o 
 -17   1   8       67.02       58.82      8.60 o 
 -16   1   8       36.78       47.71     11.81 o 
 -15   1   8      136.91      137.79     10.62 o 
 -14   1   8      119.93      131.14     14.39 o 
 -13   1   8      214.61      223.04     11.86 o 
 -12   1   8       48.71       54.36      6.65 o 
 -11   1   8      260.21      252.71     10.89 o 
 -10   1   8      676.09      661.42     17.95 o 
  -9   1   8      364.36      364.05      7.81 o 
  -8   1   8      122.34      119.65      4.75 o 
  -7   1   8     1985.55     1960.09     18.32 o 
  -6   1   8      897.68      910.84     12.00 o 
  -5   1   8      525.63      534.85      9.03 o 
  -4   1   8      689.96      683.04     24.37 o 
  -3   1   8      400.53      386.49     10.53 o 
  -2   1   8      851.09      880.41     21.90 o 
  -1   1   8      909.41      890.58     19.36 o 
   0   1   8     1214.88     1220.52     81.56 o 
   1   1   8      162.57      166.23     10.56 o 
   2   1   8      579.87      586.10     20.21 o 
   3   1   8      734.69      790.61     18.37 o 
   4   1   8      145.10      130.27     24.25 o 
   5   1   8        5.67        8.46      3.13 o 
   6   1   8      358.47      369.17     13.99 o 
   7   1   8       62.14       76.94     19.26 o 
   8   1   8      210.25      201.29     10.77 o 
   9   1   8       26.41       32.42      5.51 o 
  10   1   8       45.45       50.60      7.80 o 
 -16   2   8       23.03       14.44      6.42 o 
 -15   2   8      162.25      172.38     12.69 o 
 -14   2   8      142.27      117.99     10.51 o 
 -13   2   8      100.06      102.20      9.60 o 
 -12   2   8       54.98       51.29      6.82 o 
 -11   2   8       58.44       81.45      8.09 o 
 -10   2   8        8.25        9.46      4.13 o 
  -9   2   8      877.49      928.61     25.37 o 
  -8   2   8      244.15      237.15     14.25 o 
  -7   2   8      168.57      166.82     18.75 o 
  -6   2   8      128.48      134.22      9.31 o 
  -5   2   8      616.76      646.53     28.19 o 
  -4   2   8      443.78      443.55     10.21 o 
  -3   2   8      415.84      430.94     12.69 o 
  -2   2   8     1083.45     1085.92     31.68 o 
  -1   2   8     1590.95     1595.10     17.29 o 
   0   2   8     1307.45     1250.23     60.27 o 
   1   2   8     1308.80     1279.13     22.52 o 
   2   2   8      131.29      119.79      7.81 o 
   3   2   8        9.13        7.38      3.12 o 
   4   2   8      178.21      169.53     12.00 o 
   5   2   8       34.15       36.02      7.50 o 
   6   2   8       42.38       47.01      7.66 o 
   7   2   8       32.03       17.88      4.02 o 
   8   2   8      157.83      164.64     13.48 o 
   9   2   8       74.37      108.62     17.91 o 
 -15   3   8       67.06       68.74     14.20 o 
 -14   3   8        2.84       -0.42      4.07 o 
 -13   3   8      101.41      115.33     10.82 o 
 -12   3   8      116.78      137.22     11.05 o 
 -11   3   8      543.41      565.60     41.22 o 
 -10   3   8      113.61      139.07     14.55 o 
  -9   3   8       78.59       79.75      7.85 o 
  -8   3   8      145.57      161.49     10.00 o 
  -7   3   8      158.95      178.06     10.19 o 
  -6   3   8      243.19      220.38     11.27 o 
  -5   3   8      293.38      320.29     12.95 o 
  -4   3   8      196.60      183.20      9.61 o 
  -3   3   8      943.31      876.58     31.87 o 
  -2   3   8      503.59      502.01     10.06 o 
  -1   3   8      216.31      212.39      7.95 o 
   0   3   8       22.98       31.25      3.46 o 
   1   3   8       75.72       80.04      5.95 o 
   2   3   8      374.79      390.12     11.47 o 
   3   3   8      132.70      133.44      9.78 o 
   4   3   8      195.93      198.00     12.36 o 
   5   3   8      136.36      155.28     11.90 o 
   6   3   8       81.82      103.47     10.97 o 
   7   3   8       79.79       82.17     10.32 o 
   8   3   8        2.83       -3.19      4.99 o 
 -13   4   8       94.84      111.95     16.93 o 
 -12   4   8       65.72       70.64      9.24 o 
 -11   4   8      104.77       97.94     24.37 o 
 -10   4   8       21.01       21.06      5.99 o 
  -9   4   8      159.63      171.43     25.67 o 
  -8   4   8      406.54      441.50     19.23 o 
  -7   4   8       57.62       63.66     12.34 o 
  -6   4   8      332.93      359.64     14.12 o 
  -5   4   8      373.99      397.21     14.45 o 
  -4   4   8      113.15      131.01      9.20 o 
  -3   4   8       84.97       88.29      7.62 o 
  -2   4   8        9.08        7.60      6.07 o 
  -1   4   8        6.46        7.37      3.22 o 
   0   4   8       42.81       43.69      6.51 o 
   1   4   8      110.13      102.68     21.55 o 
   2   4   8      164.51      180.15     10.05 o 
   3   4   8        8.21        9.40      4.14 o 
   4   4   8      199.65      232.98     14.16 o 
   5   4   8       90.26       93.17     10.45 o 
   6   4   8       13.46        7.32      4.82 o 
  -9   5   8       70.15       58.51     13.34 o 
  -8   5   8       59.11       36.61      6.81 o 
  -7   5   8       37.28       40.31      6.93 o 
  -6   5   8      169.86      167.77     17.49 o 
  -1   5   8      140.24      134.83     16.46 o 
   0   5   8       46.24       48.50     11.94 o 
   1   5   8       30.20       41.01      7.77 o 
   2   5   8       59.23       64.10      9.66 o 
 -16   1   9        0.08       -0.55      3.44 o 
 -15   1   9       45.93       42.32      6.74 o 
 -14   1   9       39.45       36.10      5.89 o 
 -13   1   9       83.50       82.38      8.16 o 
 -12   1   9      302.79      310.12     12.71 o 
 -11   1   9       43.01       53.79      6.70 o 
 -10   1   9       21.79       18.00      2.48 o 
  -9   1   9      177.03      181.77      6.03 o 
  -8   1   9      632.38      623.89     10.60 o 
  -7   1   9       12.22       11.77      1.88 o 
  -6   1   9      100.06       89.36      4.43 o 
  -5   1   9        4.57        4.95      1.54 o 
  -4   1   9        3.61        4.47      1.85 o 
  -3   1   9       15.92        9.02      2.22 o 
  -2   1   9       10.57        7.22      2.17 o 
  -1   1   9        4.02        7.09      2.59 o 
   0   1   9        0.74       -1.50      1.50 o 
   1   1   9      303.65      312.62     13.18 o 
   2   1   9      179.28      161.72      9.40 o 
   3   1   9      845.77      818.61     24.68 o 
   4   1   9        5.42        2.83      6.02 o 
   5   1   9        0.10       -1.22      2.02 o 
   6   1   9        0.05        3.12      2.86 o 
   7   1   9       34.43       34.10      6.28 o 
   8   1   9       43.14       41.90      6.05 o 
   9   1   9        3.54        4.36      4.58 o 
 -16   2   9       15.85       12.16      5.63 o 
 -15   2   9        0.12        5.11      4.35 o 
 -14   2   9       16.60       11.12      4.44 o 
 -13   2   9       16.14        3.45      4.37 o 
 -12   2   9        7.73        3.73      4.63 o 
 -11   2   9       16.47        3.66      6.44 o 
 -10   2   9       62.00       57.51      6.80 o 
  -9   2   9      447.11      435.21     14.79 o 
  -8   2   9        8.41        6.86      3.03 o 
  -7   2   9       88.07       91.21      8.39 o 
  -6   2   9       48.39       50.16      4.41 o 
  -5   2   9        2.46        0.58      1.44 o 
  -4   2   9        4.67        4.87      2.17 o 
  -3   2   9       25.11       29.54      7.27 o 
  -2   2   9        5.16        7.93      2.47 o 
  -1   2   9      187.69      176.61     10.38 o 
   0   2   9      206.64      210.40      9.70 o 
   1   2   9      190.59      171.90     11.92 o 
   2   2   9      120.68      106.87     20.33 o 
   3   2   9       34.80       35.94     12.37 o 
   4   2   9        4.63        0.11      2.87 o 
   5   2   9        0.73       -1.04      2.94 o 
   6   2   9       15.37       18.16      8.39 o 
   7   2   9       25.79       19.24      6.76 o 
   8   2   9        4.55        5.81      6.16 o 
 -14   3   9        2.35        5.81      4.80 o 
 -13   3   9       11.29       10.63     10.91 o 
 -12   3   9        0.35       -1.76      2.51 o 
 -11   3   9       11.31       10.16      7.05 o 
 -10   3   9       52.07       50.73      6.92 o 
  -9   3   9      141.29      129.38      9.99 o 
  -8   3   9      249.24      230.12     12.08 o 
  -7   3   9      303.77      320.98     27.45 o 
  -6   3   9      155.86      146.37      9.72 o 
  -5   3   9       70.70       75.31      9.98 o 
  -4   3   9      316.47      311.75     12.11 o 
  -3   3   9      148.55      152.92     10.73 o 
  -2   3   9       37.45       29.57      4.01 o 
  -1   3   9       87.67       87.72      6.10 o 
   0   3   9        0.44        1.30      2.02 o 
   1   3   9        2.29        0.02      3.18 o 
   2   3   9       17.48       13.20      7.00 o 
   3   3   9        0.66        1.57      2.70 o 
   4   3   9        2.96        0.38      3.08 o 
   5   3   9       18.45       20.43      5.83 o 
   6   3   9       64.20       78.05     10.36 o 
   7   3   9       35.06       31.43     10.28 o 
 -12   4   9       84.81       77.77     13.87 o 
 -11   4   9        9.79        1.96      3.67 o 
 -10   4   9       48.82       38.58     10.26 o 
  -9   4   9        1.36       -1.82      3.00 o 
  -8   4   9        0.99        1.28      3.13 o 
  -7   4   9       28.55       37.58      6.09 o 
  -6   4   9      162.88      154.88     25.88 o 
  -5   4   9      236.51      191.75     11.36 o 
  -4   4   9       55.73       66.57      7.34 o 
  -3   4   9       86.79      101.24      8.68 o 
  -2   4   9      118.10      121.89      9.07 o 
  -1   4   9        1.45       -2.89      4.22 o 
   2   4   9       26.65       19.45      7.39 o 
   3   4   9      130.25      137.73     12.07 o 
   4   4   9       58.52       62.42      9.09 o 
  -8   5   9       89.70       91.31      9.96 o 
  -7   5   9       21.10       18.37      5.52 o 
  -6   5   9        4.10       -0.42      3.90 o 
 -14   0  10      365.37      375.60     21.10 o 
 -13   0  10       39.90       46.05      6.11 o 
 -12   0  10      153.33      171.13      9.83 o 
 -11   0  10        5.00        7.34      3.27 o 
 -10   0  10       98.59       99.55      7.55 o 
  -9   0  10       34.33       31.49      4.54 o 
  -8   0  10       27.39       23.62      4.05 o 
  -7   0  10      765.95      801.94     22.50 o 
  -6   0  10     4497.56     4433.40     46.11 o 
  -5   0  10      525.92      524.82     14.45 o 
  -4   0  10     2149.15     2028.40     23.82 o 
  -3   0  10      317.58      291.11     15.48 o 
  -2   0  10     1048.19      981.10     28.68 o 
  -1   0  10      173.16      180.53     13.43 o 
   0   0  10      370.38      358.55     17.89 o 
   1   0  10      115.31      114.10     11.94 o 
   2   0  10      335.13      289.29     17.05 o 
   3   0  10      332.79      322.99     19.10 o 
   4   0  10      275.32      300.63     18.68 o 
   5   0  10      277.07      251.42     18.77 o 
   6   0  10       59.43       45.01      9.75 o 
   7   0  10       16.42       16.86      8.07 o 
 -16   1  10       56.02       63.65     13.99 o 
 -15   1  10       30.86       45.66      7.04 o 
 -14   1  10       90.26      104.29     14.10 o 
 -13   1  10       95.14      101.61     19.45 o 
 -12   1  10      334.77      325.53     13.50 o 
 -11   1  10      105.53      110.48      8.72 o 
 -10   1  10      164.74      166.80      6.46 o 
  -9   1  10      537.66      550.15     10.66 o 
  -8   1  10      904.57      920.44     13.76 o 
  -7   1  10       60.73       59.66      4.15 o 
  -6   1  10      360.02      333.48     11.01 o 
  -5   1  10      135.29      149.38      7.01 o 
  -4   1  10     1015.98     1022.03     17.13 o 
  -3   1  10      270.50      278.69      8.99 o 
  -2   1  10      749.59      737.24     16.48 o 
  -1   1  10      137.03      146.16     19.63 o 
   0   1  10      588.35      517.49     45.40 o 
   1   1  10      308.70      331.45     22.85 o 
   2   1  10      174.34      206.04     10.96 o 
   3   1  10        2.09        0.94      2.84 o 
   4   1  10      327.33      317.03     13.83 o 
   5   1  10       95.36       99.07     10.16 o 
   6   1  10      177.31      159.41     18.53 o 
   7   1  10       11.19        9.42      4.94 o 
   8   1  10       35.23       40.69      8.39 o 
 -15   2  10       25.60       32.81      6.86 o 
 -14   2  10        9.13        9.65      4.80 o 
 -13   2  10      132.04      147.49     16.03 o 
 -12   2  10      170.35      188.93     22.98 o 
 -11   2  10      410.93      395.99     20.37 o 
 -10   2  10      924.57      911.23     22.60 o 
  -9   2  10      347.25      372.85     26.77 o 
  -8   2  10      553.45      548.39     16.83 o 
  -7   2  10      154.21      162.16      9.92 o 
  -6   2  10       85.39       94.72     12.34 o 
  -5   2  10        6.24        3.78      2.28 o 
  -4   2  10       24.48       25.77      5.37 o 
  -3   2  10      136.60      131.90     10.70 o 
  -2   2  10      329.64      344.70     20.30 o 
  -1   2  10      177.47      203.69     15.71 o 
   0   2  10      428.55      405.82     13.86 o 
   1   2  10       38.49       49.15     11.03 o 
   2   2  10      265.11      266.17     16.60 o 
   3   2  10      142.56      131.00     11.01 o 
   4   2  10      175.58      203.32     12.10 o 
   5   2  10      142.28      147.21     11.34 o 
   6   2  10      188.63      199.46     16.87 o 
   7   2  10       91.63       66.13     13.55 o 
 -14   3  10      121.53      102.67     16.25 o 
 -13   3  10       48.53       49.92      7.82 o 
 -12   3  10       92.11      114.13     10.73 o 
 -11   3  10       82.90       81.01      9.17 o 
 -10   3  10       59.91       69.30      8.17 o 
  -9   3  10       34.91       38.59     12.23 o 
  -8   3  10      235.95      253.92     31.49 o 
  -7   3  10      158.77      175.83     10.99 o 
  -6   3  10      235.01      238.84     12.19 o 
  -5   3  10      551.54      502.04     21.36 o 
  -4   3  10      320.25      338.62     13.51 o 
  -3   3  10       10.81        6.28      3.14 o 
  -2   3  10      144.92      164.29     20.49 o 
  -1   3  10       51.69       52.13      5.91 o 
   0   3  10      107.41      104.71     15.11 o 
   1   3  10      137.54      132.57      9.80 o 
   2   3  10      291.33      307.80     13.88 o 
   3   3  10       84.18       95.43      7.92 o 
   4   3  10       63.76       67.86      9.39 o 
   5   3  10       50.73       58.11      8.98 o 
 -11   4  10        9.52       18.45      5.57 o 
 -10   4  10       42.21       32.22      7.65 o 
  -9   4  10        1.52       -0.57      4.10 o 
  -8   4  10       75.02       78.74     13.29 o 
  -7   4  10      127.43      104.76      9.80 o 
  -6   4  10      175.56      189.14     11.96 o 
  -5   4  10      221.41      210.92     15.25 o 
  -4   4  10      241.15      269.31     21.27 o 
  -3   4  10      110.96      115.36      9.49 o 
  -2   4  10      266.76      255.58     12.85 o 
  -1   4  10      116.14      132.54     13.69 o 
   2   4  10       72.44       89.92     15.11 o 
   3   4  10       15.75       12.71      7.23 o 
 -16   1  11        5.86       12.22     11.03 o 
 -15   1  11        6.31        8.70      4.90 o 
 -14   1  11       39.95       33.76      6.25 o 
 -13   1  11       20.22       23.95      5.08 o 
 -12   1  11       31.57       19.60      4.59 o 
 -11   1  11        0.12       -0.44      2.59 o 
 -10   1  11       62.09       52.27      5.29 o 
  -9   1  11      191.00      188.03      6.97 o 
  -8   1  11       30.46       25.19      3.58 o 
  -7   1  11       16.93       14.12      2.62 o 
  -6   1  11      479.91      462.80     14.26 o 
  -5   1  11      101.38       88.27      6.31 o 
  -4   1  11       59.82       60.34      5.38 o 
  -3   1  11       26.51       23.08      3.53 o 
  -2   1  11      254.53      235.58     10.96 o 
  -1   1  11        7.39        9.54      3.37 o 
   0   1  11        2.65       -1.31      2.06 o 
   1   1  11       59.05       53.18      6.81 o 
   2   1  11        1.22       -1.37      2.33 o 
   3   1  11        0.61        3.77      3.35 o 
   4   1  11       43.96       34.45      6.32 o 
   5   1  11        8.75        6.37      4.54 o 
   6   1  11       16.22        4.06      6.34 o 
 -15   2  11        0.11       -1.00      3.87 o 
 -14   2  11       11.42        3.09      3.80 o 
 -13   2  11        6.99       10.21      6.69 o 
 -12   2  11       33.40       40.98      6.90 o 
 -11   2  11      105.00       95.47      9.25 o 
 -10   2  11        2.14        8.35      3.42 o 
  -9   2  11       56.80       62.96     12.24 o 
  -8   2  11        2.32        0.48      3.52 o 
  -7   2  11       20.02       10.91      4.14 o 
  -6   2  11        1.95       -0.20      1.86 o 
  -5   2  11        0.22        1.02      2.12 o 
  -4   2  11       11.84       11.57      3.23 o 
  -3   2  11      320.28      298.20     21.52 o 
  -2   2  11       21.14       15.22      3.44 o 
  -1   2  11       22.33       23.70      8.46 o 
   0   2  11        7.67        3.22      2.96 o 
   1   2  11       34.28       23.32      5.15 o 
   2   2  11        2.17        0.01      2.90 o 
   3   2  11        5.56        7.10      3.93 o 
   4   2  11       17.98        9.85      7.42 o 
   5   2  11       12.31        8.57      5.09 o 
 -13   3  11       11.02       12.76      8.09 o 
 -12   3  11       49.44       27.63      6.39 o 
 -11   3  11       24.23       28.05     17.26 o 
 -10   3  11        9.78        3.74      5.17 o 
  -9   3  11       86.64       65.76      8.28 o 
  -8   3  11        0.40       -2.03      2.91 o 
  -7   3  11        1.21        1.31      3.14 o 
  -6   3  11        5.70        0.46      2.66 o 
  -5   3  11       52.17       33.41      5.68 o 
  -4   3  11        9.38       14.39      4.14 o 
  -3   3  11      150.34      153.15     10.59 o 
  -2   3  11      163.06      148.56     10.32 o 
  -1   3  11      101.85       86.11     16.68 o 
   0   3  11       33.83       40.73     11.53 o 
   1   3  11       71.95       75.10      9.11 o 
   2   3  11        0.20       -2.11      3.46 o 
   3   3  11        1.22       -0.77      3.36 o 
   4   3  11       25.43       32.87      7.38 o 
 -10   4  11        4.42       11.43      7.02 o 
  -9   4  11       16.51       11.16      7.64 o 
  -8   4  11       34.02       25.40      5.81 o 
  -7   4  11      119.13       99.78     20.02 o 
  -6   4  11       56.13       59.22      8.05 o 
  -5   4  11       54.15       34.90      7.22 o 
  -4   4  11       50.10       36.02      6.56 o 
  -3   4  11        5.77        5.95      4.42 o 
  -2   4  11        0.64        2.14      8.55 o 
 -14   0  12      111.70      118.53     14.55 o 
 -13   0  12       88.89       97.85     10.82 o 
 -12   0  12       37.44       40.97      6.11 o 
 -11   0  12        2.19        1.49      2.81 o 
 -10   0  12       46.32       39.24     14.56 o 
  -9   0  12      175.51      194.57     10.70 o 
  -8   0  12     1930.13     1970.12     39.37 o 
  -7   0  12       40.81       33.87      5.92 o 
  -6   0  12      447.72      462.75     15.29 o 
  -5   0  12      430.84      431.46     14.78 o 
  -4   0  12      233.53      206.02     15.41 o 
  -3   0  12       70.17       68.65     10.73 o 
  -2   0  12       88.11       95.70     11.99 o 
  -1   0  12      110.62      128.53     13.59 o 
   0   0  12      457.85      448.61     22.48 o 
   1   0  12      202.08      185.06     16.42 o 
   2   0  12      190.90      222.21     18.66 o 
   3   0  12       16.24       15.32      6.93 o 
   4   0  12       78.39       61.87     12.03 o 
 -15   1  12       48.74       45.47      7.84 o 
 -14   1  12       60.15       71.85      9.23 o 
 -13   1  12       32.64       34.91      6.48 o 
 -12   1  12      210.65      204.80     17.62 o 
 -11   1  12      139.54      151.99     10.74 o 
 -10   1  12      323.88      301.90     23.73 o 
  -9   1  12       68.02       75.38      5.30 o 
  -8   1  12      118.13      123.58      7.65 o 
  -7   1  12       57.52       56.99      6.97 o 
  -6   1  12      795.19      823.01     17.07 o 
  -5   1  12      123.82      115.72      7.92 o 
  -4   1  12      138.20      134.49     11.01 o 
  -3   1  12      279.70      298.45     12.50 o 
  -2   1  12      364.01      349.55     13.65 o 
  -1   1  12       96.92      104.26      8.85 o 
   0   1  12       97.53      116.33      9.62 o 
   1   1  12       43.05       52.41      7.11 o 
   2   1  12      137.25      135.18     10.83 o 
   3   1  12      106.18       95.51      9.95 o 
   4   1  12       99.26      117.08     11.30 o 
 -14   2  12      118.54      129.71     11.95 o 
 -13   2  12       29.66       30.18      6.34 o 
 -12   2  12      302.59      282.83     15.23 o 
 -11   2  12      226.02      238.84     13.72 o 
 -10   2  12      141.02      142.87     10.96 o 
  -9   2  12       85.65       96.95      9.12 o 
  -8   2  12      121.59      141.50     10.40 o 
  -7   2  12       48.77       54.36     15.13 o 
  -6   2  12       27.35       43.43      8.23 o 
  -5   2  12       70.72       68.39      6.35 o 
  -4   2  12      427.92      429.25     18.30 o 
  -3   2  12      140.83      161.29      7.60 o 
  -2   2  12      239.41      253.50     20.63 o 
  -1   2  12      119.54      134.16     10.21 o 
   0   2  12       24.35       24.42      8.10 o 
   1   2  12       98.95       79.12     11.11 o 
   2   2  12       63.06       68.04     16.39 o 
   3   2  12       34.90       30.77      6.97 o 
   4   2  12       35.44       49.55     11.24 o 
 -12   3  12       12.72       18.93      9.12 o 
 -11   3  12        7.25        2.17      7.36 o 
 -10   3  12      177.80      162.31     22.71 o 
  -9   3  12       99.73       97.47     27.76 o 
  -8   3  12      110.76      120.13     10.49 o 
  -7   3  12      197.16      169.77     11.76 o 
  -6   3  12      130.14      117.80     10.29 o 
  -5   3  12       38.35       46.65      8.29 o 
  -4   3  12       73.86       81.29     10.19 o 
  -3   3  12       22.49       17.75      5.02 o 
  -2   3  12       45.46       47.41      7.50 o 
  -1   3  12      138.32      139.66     11.24 o 
   0   3  12      157.59      159.79     20.16 o 
   1   3  12       33.41       30.13      6.59 o 
   2   3  12       18.02       12.77      5.68 o 
  -8   4  12       75.95       56.04     11.50 o 
  -7   4  12      110.58      112.19     33.53 o 
  -6   4  12       46.88       41.03      7.54 o 
  -5   4  12       76.47       95.87      9.87 o 
  -4   4  12      152.16      148.10     15.78 o 
  -3   4  12       20.05       21.53      5.75 o 
  -2   4  12       17.29       15.34      9.33 o 
 -14   1  13       12.87       12.71      5.35 o 
 -13   1  13       13.27       12.00      7.70 o 
 -12   1  13       18.34       18.29      4.98 o 
 -11   1  13        6.97        5.18      3.48 o 
 -10   1  13       39.19       45.15      7.95 o 
  -9   1  13       69.12       77.97      5.84 o 
  -8   1  13      202.05      197.11     11.40 o 
  -7   1  13       65.07       71.28      6.57 o 
  -6   1  13       63.65       62.18      6.16 o 
  -5   1  13        0.30        2.17      2.12 o 
  -4   1  13      102.88       90.47      9.12 o 
  -3   1  13       10.95        7.53      3.91 o 
  -2   1  13        5.37        5.45      3.39 o 
  -1   1  13       12.33       11.62      4.37 o 
   0   1  13       17.64        6.46      4.25 o 
   1   1  13       23.20       26.94      6.38 o 
   2   1  13       10.60        6.71      4.73 o 
 -13   2  13        6.76       -1.28      6.65 o 
 -12   2  13        0.99        1.78      3.91 o 
 -11   2  13       51.44       44.06      7.18 o 
 -10   2  13        0.14        1.95      3.56 o 
  -9   2  13        7.27        3.09      3.29 o 
  -8   2  13       18.76       16.76     10.61 o 
  -7   2  13        1.09        2.91      3.73 o 
  -6   2  13       36.89       41.52     15.83 o 
  -5   2  13      194.32      191.84      9.96 o 
  -4   2  13        5.15       -0.84      2.37 o 
  -3   2  13        0.83        0.86      2.61 o 
  -2   2  13       14.17       10.89      8.30 o 
  -1   2  13        7.75       15.25      5.07 o 
   0   2  13        0.66        3.46      3.98 o 
   1   2  13        4.00        3.14      4.54 o 
   2   2  13       31.20       29.13      9.12 o 
 -11   3  13       31.60       10.28      7.44 o 
 -10   3  13        0.20        9.91      6.32 o 
  -9   3  13        4.40        6.17      4.13 o 
  -8   3  13        0.26        2.39      3.38 o 
  -7   3  13        1.50       -1.79      5.72 o 
  -6   3  13       23.34       27.16      8.38 o 
  -5   3  13       39.79       37.94      6.64 o 
  -4   3  13       83.95       83.70      9.84 o 
  -3   3  13      165.88      172.10     20.67 o 
  -2   3  13       67.41       88.08     15.37 o 
  -1   3  13       36.47       43.12     12.03 o 
   0   3  13        6.40        3.90      5.72 o 
 -13   0  14        4.57        3.94      6.23 o 
 -12   0  14      196.81      202.63     12.55 o 
 -11   0  14       61.46       52.38     10.70 o 
 -10   0  14       70.58       75.81      8.48 o 
  -9   0  14       22.57       18.62      4.69 o 
  -8   0  14       10.75       12.87      4.14 o 
  -7   0  14       69.61       52.88      7.46 o 
  -6   0  14       17.02       19.56      7.67 o 
  -5   0  14       60.78       71.08     12.17 o 
  -4   0  14       21.76       21.62      7.79 o 
  -3   0  14      145.90      145.74     15.65 o 
  -2   0  14      422.81      439.47     24.30 o 
  -1   0  14      174.37      196.37     18.12 o 
   0   0  14       84.08       80.38     13.25 o 
 -13   1  14       70.14       45.05     11.75 o 
 -12   1  14       55.78       48.05     13.21 o 
 -11   1  14       69.37       75.49     25.50 o 
 -10   1  14       72.57      100.06     12.92 o 
  -9   1  14       43.94       46.36      5.81 o 
  -8   1  14      278.40      303.00     16.73 o 
  -7   1  14      130.46      141.24     10.16 o 
  -6   1  14        4.71        8.00      2.98 o 
  -5   1  14      237.21      227.00     18.33 o 
  -4   1  14      126.84      115.24     10.27 o 
  -3   1  14       54.13       49.64     15.86 o 
  -2   1  14       35.52       39.66      6.79 o 
  -1   1  14      108.69       98.23     12.10 o 
   0   1  14       59.01       61.72      8.58 o 
 -12   2  14       19.02       10.38      8.30 o 
 -11   2  14       81.13       82.36     14.71 o 
 -10   2  14      200.21      211.41     14.04 o 
  -9   2  14      151.90      179.21     12.89 o 
  -8   2  14       76.28       73.48      9.16 o 
  -7   2  14      126.44      129.96     31.43 o 
  -6   2  14      314.20      306.87     15.69 o 
  -5   2  14      263.81      280.18     11.15 o 
  -4   2  14       14.71       12.90      5.76 o 
  -3   2  14       93.72       95.30     20.86 o 
  -2   2  14        3.68       -1.20      4.39 o 
  -1   2  14       22.74       27.66      6.55 o 
  -8   3  14       47.14       54.40     12.38 o 
  -7   3  14       91.42       79.24     14.01 o 
  -6   3  14       19.70       18.82      7.91 o 
  -5   3  14       12.80        7.39      7.00 o 
  -4   3  14       96.64      126.64     17.00 o 
 -11   1  15       11.65        9.33      5.07 o 
 -10   1  15        1.50       -0.84      3.94 o 
  -9   1  15        0.34       -1.98      3.46 o 
  -8   1  15       11.56       16.30      4.60 o 
  -7   1  15       50.15       42.58      6.19 o 
  -6   1  15       25.44       34.16      5.78 o 
  -5   1  15       20.95       19.08      6.55 o 
  -4   1  15       22.46        8.39      5.23 o 
  -3   1  15        0.02        1.91      6.60 o 
  -9   2  15        3.00       -1.19      6.09 o 
  -8   2  15       12.02        5.53      7.60 o 
  -7   2  15       32.50       28.33      9.37 o 
  -6   2  15        7.71        2.64      6.32 o 
  -5   2  15        2.27       -1.73      5.57 o 
  -4   2  15       22.58       12.29      9.79 o 
                                                 
